# Supplementary material for: Efficient plasmid transfer via natural competence in a microbial co‐culture
Source: Mol Syst Biol. 2023 Jan 30;19(3):e11406. doi: 10.15252/msb.202211406 (PMC9996237; doi:10.15252/msb.202211406)
Supplement: Supplementary file 2 — Dataset EV1 [file MSB-19-e11406-s001.xls]

## Sheet: Description
Dataset EV1 Nucleotide BLAST search results of E. coli plasmid replication origins in Bacillus and non-Bacillus genome sequences.
Legend	E. coli plasmid replication origins ColE1, p15A, and CloDF13 found in Bacillus species and E. coli plasmid replication origins ColE1, p15A, p15A, and pSC101 found in non-Bacillus species.
	Description of the species, scientific name of the species, query coverage, percentage identity, accession length, and accession number are included for each hit from the nucleotide BLAST search results.
	Hits in each tab were sorted by the accession length (from short to long).

## Sheet: ColE1 in Bacillus
Description	Scientific Name	Query Coverage	Percentage Identity	Accession Length	Accession Number
Bacillus velezensis strain E68 Scaffold_65, whole genome shotgun sequence	Bacillus velezensis	0.23	100	287	NZ_JAAECG010000049.1
Bacillus cereus strain FSL W8-0932 contig_197, whole genome shotgun sequence	Bacillus cereus	0.15	100	303	NZ_LOQC01000109.1
Bacillus sp. BML-BC059 BML-BC059_contig_689, whole genome shotgun sequence	Bacillus sp. BML-BC059	0.38	99.12	352	NZ_BOQD01000689.1
Bacillus cereus strain FSL W8-0483 contig_143, whole genome shotgun sequence	Bacillus cereus	0.36	98.62	363	NZ_LOMU01000050.1
Bacillus sp. WL1 scaffold402, whole genome shotgun sequence	Bacillus sp. WL1	0.39	99.57	380	NZ_JAGKST010000394.1
Bacillus cereus strain FSL W8-0483 contig_138, whole genome shotgun sequence	Bacillus cereus	0.5	75.25	382	NZ_LOMU01000044.1
Bacillus subtilis isolate NRS6094, whole genome shotgun sequence	Bacillus subtilis	0.16	99	419	NZ_CAJNPS010000023.1
Bacillus cereus strain FSL K6-0043 contig_74, whole genome shotgun sequence	Bacillus cereus	0.63	95.7	428	NZ_LOMW01000072.1
Bacillus sp. MB353a NODE_148_length_439_cov_1.15064_ID_295, whole genome shotgun sequence	Bacillus sp. MB353a	0.39	85.84	439	NZ_NEOT01000134.1
Bacillus cereus strain FSL W8-0932 contig_183, whole genome shotgun sequence	Bacillus cereus	0.78	100	460	NZ_LOQC01000094.1
Bacillus sp. BML-BC059 BML-BC059_contig_657, whole genome shotgun sequence	Bacillus sp. BML-BC059	0.61	99.45	501	NZ_BOQD01000657.1
Bacillus sp. BA3 scaffold_44, whole genome shotgun sequence	Bacillus sp. BA3	0.89	100	614	NZ_PIZR01000044.1
Bacillus sp. I-2 NODE_27_length_626_cov_0.44489_ID_53, whole genome shotgun sequence	Bacillus sp. I-2	0.4	86.72	626	NZ_LZRW01000019.1
Bacillus sp. BML-BC017 BML-BC017_contig_937, whole genome shotgun sequence	Bacillus sp. BML-BC017	0.23	100	643	NZ_BOQC01000937.1
Bacillus cereus strain MOD1_Bc229 Bc229_contig_126, whole genome shotgun sequence	Bacillus cereus	1	79.87	790	NZ_NIRD01000126.1
Bacillus paralicheniformis strain UBBLI-30 Scaffold35, whole genome shotgun sequence	Bacillus paralicheniformis	0.71	100	879	NZ_SULF01000035.1
Bacillus anthracis strain A16/LA896 NODE_23_length_882_cov_2.182781, whole genome shotgun sequence	Bacillus anthracis	0.8	100	882	NZ_QAEM01000023.1
Bacillus subtilis subsp. subtilis str. AUSI98 contig7180000001137, whole genome shotgun sequence	Bacillus subtilis subsp. subtilis str. AUSI98	0.38	99.12	1014	NZ_JH600113.1
Bacillus subtilis subsp. subtilis str. AUSI98 contig7180000001212, whole genome shotgun sequence	Bacillus subtilis subsp. subtilis str. AUSI98	0.19	98.29	1026	NZ_JH600188.1
Bacillus subtilis subsp. subtilis str. AUSI98 contig7180000001136, whole genome shotgun sequence	Bacillus subtilis subsp. subtilis str. AUSI98	0.66	99.74	1033	NZ_JH600112.1
Bacillus subtilis subsp. subtilis str. AUSI98 contig7180000001138, whole genome shotgun sequence	Bacillus subtilis subsp. subtilis str. AUSI98	0.38	98.24	1043	NZ_JH600114.1
Bacillus subtilis subsp. subtilis str. AUSI98 contig7180000001113, whole genome shotgun sequence	Bacillus subtilis subsp. subtilis str. AUSI98	0.39	98.7	1044	NZ_JH600090.1
Bacillus subtilis subsp. subtilis str. AUSI98 contig7180000001140, whole genome shotgun sequence	Bacillus subtilis subsp. subtilis str. AUSI98	0.46	98.55	1046	NZ_JH600116.1
Bacillus subtilis subsp. subtilis str. AUSI98 contig7180000001211, whole genome shotgun sequence	Bacillus subtilis subsp. subtilis str. AUSI98	0.13	94.81	1058	NZ_JH600187.1
Bacillus thuringiensis strain WBt-2 contig-100_274, whole genome shotgun sequence	Bacillus thuringiensis	1	99.83	1088	NZ_NHNR01000275.1
Bacillus sp. P16(2019) NODE_34_length_1169_cov_3.233516, whole genome shotgun sequence	Bacillus sp. P16(2019)	0.31	99.47	1169	NZ_VLXZ01000034.1
Bacillus subtilis subsp. subtilis str. AUSI98 contig7180000001120, whole genome shotgun sequence	Bacillus subtilis subsp. subtilis str. AUSI98	0.19	97.44	1277	NZ_JH600096.1
Bacillus anthracis strain FDAARGOS_706 plasmid unnamed1	Bacillus anthracis	0.81	82.85	1294	NZ_CP047105.1
Bacillus pacificus strain RC-1 NODE_43_length_1298_cov_1.391119, whole genome shotgun sequence	Bacillus pacificus	0.46	100	1298	NZ_RQST01000043.1
Bacillus subtilis strain MB418 NODE_69, whole genome shotgun sequence	Bacillus subtilis	1	81.74	1301	NZ_LYDW01000059.1
Bacillus subtilis subsp. subtilis str. AUSI98 contig7180000001125, whole genome shotgun sequence	Bacillus subtilis subsp. subtilis str. AUSI98	0.39	98.28	1322	NZ_JH600101.1
Bacillus subtilis subsp. subtilis str. AUSI98 contig7180000001131, whole genome shotgun sequence	Bacillus subtilis subsp. subtilis str. AUSI98	0.38	96.92	1392	NZ_JH600107.1
Bacillus thuringiensis T01-328 contig000119, whole genome shotgun sequence	Bacillus thuringiensis T01-328	0.73	99.77	1398	NZ_ARXZ02000119.1
Bacillus subtilis subsp. subtilis str. AUSI98 contig7180000001133, whole genome shotgun sequence	Bacillus subtilis subsp. subtilis str. AUSI98	0.41	99.6	1410	NZ_JH600109.1
Bacillus thuringiensis strain BA04 s15_44, whole genome shotgun sequence	Bacillus thuringiensis	1	100	1440	NZ_PUWY01000044.1
Bacillus anthracis strain FDAARGOS_705 plasmid unnamed3	Bacillus anthracis	0.81	83.85	1505	NZ_CP047110.1
Bacillus cereus strain CH101a_3T NODE_83_length_1456_cov_68.642174, whole genome shotgun sequence	Bacillus cereus	1	100	1654	NZ_WBPB01000057.1
Bacillus cereus strain CH124a_4D NODE_80_length_1496_cov_60.713234, whole genome shotgun sequence	Bacillus cereus	1	100	1654	NZ_WBPC01000037.1
Bacillus anthracis strain FDAARGOS_700 plasmid unnamed1	Bacillus anthracis	1	86.15	1988	NZ_CP047100.1
Bacillus subtilis strain LK22, whole genome shotgun sequence	Bacillus subtilis	1	100	1999	NZ_LDUW01000032.1
Bacillus safensis strain I67 Contig_23, whole genome shotgun sequence	Bacillus safensis	1	100	2007	NZ_JABDIA010000023.1
Bacillus stratosphericus strain LK23, whole genome shotgun sequence	Bacillus stratosphericus	1	100	2023	NZ_LDWL01000057.1
Bacillus velezensis strain B64a Contig_17, whole genome shotgun sequence	Bacillus velezensis	1	100	2039	NZ_JABDIC010000017.1
Bacillus velezensis strain B15 Contig_21, whole genome shotgun sequence	Bacillus velezensis	1	100	2044	NZ_JABDIB010000022.1
Bacillus paranthracis strain C21 Contig_81, whole genome shotgun sequence	Bacillus paranthracis	1	100	2048	NZ_JABDHZ010000081.1
Bacillus subtilis strain MD32 NODE_24_length_2245_cov_2.464483, whole genome shotgun sequence	Bacillus subtilis	0.17	90.38	2245	NZ_JADAQW010000013.1
Bacillus cereus strain CH111_4T NODE_63_length_2147_cov_21.017233, whole genome shotgun sequence	Bacillus cereus	0.22	100	2285	NZ_WBOZ01000043.1
Bacillus thuringiensis serovar mexicanensis strain 27 Btm27_contig000178, whole genome shotgun sequence	Bacillus thuringiensis serovar mexicanensis	0.61	98.63	2440	NZ_JWJY01000178.1
Bacillus altitudinis strain BD6 assembly_contig_19, whole genome shotgun sequence	Bacillus altitudinis	1	75.67	2511	NZ_JAHPIU010000019.1
Bacillus amyloliquefaciens strain AAK_S6 Scaffold_22, whole genome shotgun sequence	Bacillus amyloliquefaciens	1	100	2524	NZ_JAAOIT010000363.1
Bacillus subtilis strain MD32 NODE_23_length_2572_cov_2.799599, whole genome shotgun sequence	Bacillus subtilis	1	76	2572	NZ_JADAQW010000012.1
Bacillus subtilis strain 2014-3557 contig000025, whole genome shotgun sequence	Bacillus subtilis	1	99.83	2656	NZ_JYFL01000025.1
Bacillus stratosphericus strain LK18, whole genome shotgun sequence	Bacillus stratosphericus	1	100	2671	NZ_LDWI01000043.1
Bacillus sp. SA1-12 scf7180000003470, whole genome shotgun sequence	Bacillus sp. SA1-12	1	100	2891	NZ_LATZ01000118.1
Bacillus thuringiensis Sbt003 scaffold0048, whole genome shotgun sequence	Bacillus thuringiensis Sbt003	1	100	3730	NZ_KN849228.1
Bacillus sp. P16(2019) NODE_27_length_3743_cov_2.225041, whole genome shotgun sequence	Bacillus sp. P16(2019)	0.69	99.76	3743	NZ_VLXZ01000027.1
Bacillus subtilis strain S1 57, whole genome shotgun sequence	Bacillus subtilis	0.57	83.09	4439	NZ_JAGFPW010000057.1
Bacillus subtilis strain B4417 scaffold_22, whole genome shotgun sequence	Bacillus subtilis	1	99.83	4615	NZ_LJSM01000003.1
Bacillus subtilis strain Dcl1 Scaffold_20, whole genome shotgun sequence	Bacillus subtilis	1	100	5171	NZ_WVTC01000020.1
Bacillus subtilis strain MD32 NODE_19_length_5454_cov_42.316905, whole genome shotgun sequence	Bacillus subtilis	0.22	93.98	5454	NZ_JADAQW010000008.1
Bacillus subtilis strain GGC-P12B GGC-P12B_Contig_14, whole genome shotgun sequence	Bacillus subtilis	1	99.83	6342	NZ_VNKJ01000014.1
Bacillus subtilis strain MD32 NODE_17_length_6502_cov_18.418677, whole genome shotgun sequence	Bacillus subtilis	0.4	89.33	6502	NZ_JADAQW010000007.1
Bacillus velezensis strain UUS-1 scaffold20, whole genome shotgun sequence	Bacillus velezensis	1	99.83	6702	NZ_SNVA01000020.1
Bacillus sp. EB106-08-02-XG196 NODE_34_length_6758_cov_7.778925, whole genome shotgun sequence	Bacillus sp. EB106-08-02-XG196	1	99.83	6758	NZ_JABWSY010000034.1
Bacillus sp. MYb78 MYb78_contig000046, whole genome shotgun sequence	Bacillus sp. MYb78	1	100	7760	NZ_PCOB01000046.1
Bacillus cereus LCT-BC244 Scaffold5_1, whole genome shotgun sequence	Bacillus cereus LCT-BC244	0.52	87.46	13284	NZ_AJGQ01000036.1
Bacillus subtilis MB73/2 bacsub.contig.7, whole genome shotgun sequence	Bacillus subtilis MB73/2	1	99.83	16827	NZ_AOTY01000008.1
Bacillus thuringiensis strain G25-78 G25-78_contig000219, whole genome shotgun sequence	Bacillus thuringiensis	1	100	41080	NZ_LDGP01000219.1
Bacillus subtilis subsp. subtilis strain OGU1 contig2, whole genome shotgun sequence	Bacillus subtilis subsp. subtilis	1	99.83	1055947	NZ_QLNM02000002.1
Bacillus subtilis BEST7003 chromosome, complete genome	Bacillus subtilis BEST7003	1	99.83	4043042	NZ_AP012496.1
Bacillus subtilis BSn5, complete sequence	Bacillus subtilis BSn5	1	100	4093599	NC_014976.1
Bacillus subtilis strain WB800N chromosome, complete genome	Bacillus subtilis	1	99.83	4214174	NZ_CP032310.1
Bacillus cereus Rock3-42 chromosome, whole genome shotgun sequence	Bacillus cereus Rock3-42	0.86	98.63	5202904	NZ_CM000732.1
Bacillus cereus m1550 chromosome, whole genome shotgun sequence	Bacillus cereus m1550	0.6	100	5246493	NZ_CM000722.1
Bacillus mycoides strain WSBC10204 chromosome, complete genome	Bacillus mycoides	1	98.81	5608349	NZ_CP009746.1
Bacillus mycoides strain AH603 chromosome, whole genome shotgun sequence	Bacillus mycoides	0.53	100	5799451	NZ_CM000737.1
Bacillus cereus Rock3-28 chromosome, whole genome shotgun sequence	Bacillus cereus Rock3-28	0.25	90.54	6041497	NZ_CM000730.1

## Sheet: p15A in Bacillus
Description	Scientific Name	Query Coverage	Percentage Identity	Accession Length	Accession Number
Bacillus cereus strain FSL H7-0926 NODE_110_length_250_cov_0.0662252_ID_219, whole genome shotgun sequence	Bacillus cereus	0.09	94.03	250	NZ_LOBD01000012.1
Bacillus cereus strain FSL W8-0932 contig_197, whole genome shotgun sequence	Bacillus cereus	0.13	93.81	303	NZ_LOQC01000109.1
Bacillus sp. BML-BC059 BML-BC059_contig_689, whole genome shotgun sequence	Bacillus sp. BML-BC059	0.21	89.68	352	NZ_BOQD01000689.1
Bacillus sp. BML-BC059 BML-BC059_contig_690, whole genome shotgun sequence	Bacillus sp. BML-BC059	0.17	100	358	NZ_BOQD01000690.1
Bacillus cereus strain FSL H7-0926 NODE_93_length_360_cov_0.0766284_ID_185, whole genome shotgun sequence	Bacillus cereus	0.32	91.38	360	NZ_LOBD01000103.1
Bacillus cereus strain FSL W8-0483 contig_143, whole genome shotgun sequence	Bacillus cereus	0.24	93.53	363	NZ_LOMU01000050.1
Bacillus cereus strain FSL W8-0483 contig_138, whole genome shotgun sequence	Bacillus cereus	0.38	89.74	382	NZ_LOMU01000044.1
Bacillus thuringiensis strain 4S3 NODE_190_length_406_cov_0.887538, whole genome shotgun sequence	Bacillus thuringiensis	0.42	97.02	406	NZ_WJCE01000138.1
Bacillus subtilis isolate NRS6094, whole genome shotgun sequence	Bacillus subtilis	0.22	92.59	419	NZ_CAJNPS010000023.1
Bacillus cereus strain FSL K6-0043 contig_74, whole genome shotgun sequence	Bacillus cereus	0.52	82.28	428	NZ_LOMW01000072.1
Bacillus sp. MB353a NODE_148_length_439_cov_1.15064_ID_295, whole genome shotgun sequence	Bacillus sp. MB353a	0.6	86.74	439	NZ_NEOT01000134.1
Bacillus cereus strain FSL W8-0932 contig_183, whole genome shotgun sequence	Bacillus cereus	0.38	81.38	460	NZ_LOQC01000094.1
Bacillus sp. MB353a NODE_96_length_474_cov_1.03458_ID_191, whole genome shotgun sequence	Bacillus sp. MB353a	0.19	94.16	474	NZ_NEOT01000085.1
Bacillus sp. BML-BC059 BML-BC059_contig_657, whole genome shotgun sequence	Bacillus sp. BML-BC059	0.48	77.6	501	NZ_BOQD01000657.1
Bacillus sp. BML-BC017 BML-BC017_contig_951, whole genome shotgun sequence	Bacillus sp. BML-BC017	0.31	100	515	NZ_BOQC01000951.1
Bacillus sp. BA3 scaffold_44, whole genome shotgun sequence	Bacillus sp. BA3	0.49	83.74	614	NZ_PIZR01000044.1
Bacillus sp. I-2 NODE_27_length_626_cov_0.44489_ID_53, whole genome shotgun sequence	Bacillus sp. I-2	0.62	82.65	626	NZ_LZRW01000019.1
Bacillus sp. BML-BC017 BML-BC017_contig_937, whole genome shotgun sequence	Bacillus sp. BML-BC017	0.49	96.34	643	NZ_BOQC01000937.1
Bacillus cereus strain MOD1_Bc229 Bc229_contig_126, whole genome shotgun sequence	Bacillus cereus	0.78	80.65	790	NZ_NIRD01000126.1
Bacillus subtilis strain MD32 NODE_33_length_810_cov_1.802183, whole genome shotgun sequence	Bacillus subtilis	0.08	98.31	810	NZ_JADAQW010000022.1
Bacillus paralicheniformis strain UBBLI-30 Scaffold35, whole genome shotgun sequence	Bacillus paralicheniformis	0.49	83.74	879	NZ_SULF01000035.1
Bacillus anthracis strain A16/LA896 NODE_23_length_882_cov_2.182781, whole genome shotgun sequence	Bacillus anthracis	0.49	83.74	882	NZ_QAEM01000023.1
Bacillus subtilis subsp. subtilis str. AUSI98 contig7180000001136, whole genome shotgun sequence	Bacillus subtilis subsp. subtilis str. AUSI98	0.5	77.72	1033	NZ_JH600112.1
Bacillus thuringiensis strain WBt-2 contig-100_274, whole genome shotgun sequence	Bacillus thuringiensis	0.78	78.42	1088	NZ_NHNR01000275.1
Bacillus sp. P16(2019) NODE_34_length_1169_cov_3.233516, whole genome shotgun sequence	Bacillus sp. P16(2019)	0.21	90.32	1169	NZ_VLXZ01000034.1
Bacillus anthracis strain FDAARGOS_706 plasmid unnamed1	Bacillus anthracis	0.49	95.47	1294	NZ_CP047105.1
Bacillus subtilis strain MB418 NODE_69, whole genome shotgun sequence	Bacillus subtilis	0.79	85.98	1301	NZ_LYDW01000059.1
Bacillus thuringiensis T01-328 contig000119, whole genome shotgun sequence	Bacillus thuringiensis T01-328	0.5	77.52	1398	NZ_ARXZ02000119.1
Bacillus thuringiensis strain BA04 s15_44, whole genome shotgun sequence	Bacillus thuringiensis	0.78	78.25	1440	NZ_PUWY01000044.1
Bacillus anthracis strain FDAARGOS_705 plasmid unnamed3	Bacillus anthracis	0.8	84.34	1505	NZ_CP047110.1
Bacillus cereus strain CH101a_3T NODE_83_length_1456_cov_68.642174, whole genome shotgun sequence	Bacillus cereus	0.78	78.25	1654	NZ_WBPB01000057.1
Bacillus cereus strain CH124a_4D NODE_80_length_1496_cov_60.713234, whole genome shotgun sequence	Bacillus cereus	0.78	78.25	1654	NZ_WBPC01000037.1
Bacillus mycoides strain MOD1_Bc237 Bc237_contig_63, whole genome shotgun sequence	Bacillus mycoides	0.46	75.21	1661	NZ_NIUO01000063.1
Bacillus anthracis strain FDAARGOS_700 plasmid unnamed1	Bacillus anthracis	0.88	83.72	1988	NZ_CP047100.1
Bacillus subtilis strain LK22, whole genome shotgun sequence	Bacillus subtilis	0.78	78.25	1999	NZ_LDUW01000032.1
Bacillus safensis strain I67 Contig_23, whole genome shotgun sequence	Bacillus safensis	0.78	78.25	2007	NZ_JABDIA010000023.1
Bacillus stratosphericus strain LK23, whole genome shotgun sequence	Bacillus stratosphericus	0.78	78.25	2023	NZ_LDWL01000057.1
Bacillus velezensis strain B64a Contig_17, whole genome shotgun sequence	Bacillus velezensis	0.78	78.25	2039	NZ_JABDIC010000017.1
Bacillus velezensis strain B15 Contig_21, whole genome shotgun sequence	Bacillus velezensis	0.78	78.25	2044	NZ_JABDIB010000022.1
Bacillus paranthracis strain C21 Contig_81, whole genome shotgun sequence	Bacillus paranthracis	0.78	78.25	2048	NZ_JABDHZ010000081.1
Bacillus subtilis strain MD32 NODE_24_length_2245_cov_2.464483, whole genome shotgun sequence	Bacillus subtilis	0.13	91.84	2245	NZ_JADAQW010000013.1
Bacillus cereus strain CH111_4T NODE_63_length_2147_cov_21.017233, whole genome shotgun sequence	Bacillus cereus	0.19	94.16	2285	NZ_WBOZ01000043.1
Bacillus thuringiensis serovar mexicanensis strain 27 Btm27_contig000178, whole genome shotgun sequence	Bacillus thuringiensis serovar mexicanensis	0.76	85.07	2440	NZ_JWJY01000178.1
Bacillus altitudinis strain BD6 assembly_contig_19, whole genome shotgun sequence	Bacillus altitudinis	1	82.52	2511	NZ_JAHPIU010000019.1
Bacillus amyloliquefaciens strain AAK_S6 Scaffold_22, whole genome shotgun sequence	Bacillus amyloliquefaciens	0.78	78.25	2524	NZ_JAAOIT010000363.1
Bacillus subtilis strain MD32 NODE_23_length_2572_cov_2.799599, whole genome shotgun sequence	Bacillus subtilis	0.99	83.36	2572	NZ_JADAQW010000012.1
Bacillus subtilis strain 2014-3557 contig000025, whole genome shotgun sequence	Bacillus subtilis	0.78	78.25	2656	NZ_JYFL01000025.1
Bacillus stratosphericus strain LK18, whole genome shotgun sequence	Bacillus stratosphericus	0.78	78.25	2671	NZ_LDWI01000043.1
Bacillus sp. SA1-12 scf7180000003470, whole genome shotgun sequence	Bacillus sp. SA1-12	0.78	78.25	2891	NZ_LATZ01000118.1
Bacillus thuringiensis Sbt003 scaffold0048, whole genome shotgun sequence	Bacillus thuringiensis Sbt003	0.78	78.25	3730	NZ_KN849228.1
Bacillus sp. P16(2019) NODE_27_length_3743_cov_2.225041, whole genome shotgun sequence	Bacillus sp. P16(2019)	0.5	77.78	3743	NZ_VLXZ01000027.1
Bacillus subtilis strain MD32 NODE_20_length_4019_cov_3.779554, whole genome shotgun sequence	Bacillus subtilis	0.72	81.58	4019	NZ_JADAQW010000009.1
Bacillus subtilis strain S1 57, whole genome shotgun sequence	Bacillus subtilis	0.44	98.43	4439	NZ_JAGFPW010000057.1
Bacillus subtilis strain B4417 scaffold_22, whole genome shotgun sequence	Bacillus subtilis	0.78	78.42	4615	NZ_LJSM01000003.1
Bacillus altitudinis strain BD6 assembly_contig_17, whole genome shotgun sequence	Bacillus altitudinis	0.79	86.94	4760	NZ_JAHPIU010000017.1
Bacillus subtilis strain Dcl1 Scaffold_20, whole genome shotgun sequence	Bacillus subtilis	0.78	78.25	5171	NZ_WVTC01000020.1
Bacillus subtilis strain MD32 NODE_19_length_5454_cov_42.316905, whole genome shotgun sequence	Bacillus subtilis	0.69	96.34	5454	NZ_JADAQW010000008.1
Bacillus subtilis strain GGC-P12B GGC-P12B_Contig_14, whole genome shotgun sequence	Bacillus subtilis	0.78	78.42	6342	NZ_VNKJ01000014.1
Bacillus subtilis strain MD32 NODE_17_length_6502_cov_18.418677, whole genome shotgun sequence	Bacillus subtilis	0.78	91.06	6502	NZ_JADAQW010000007.1
Bacillus velezensis strain UUS-1 scaffold20, whole genome shotgun sequence	Bacillus velezensis	0.78	78.42	6702	NZ_SNVA01000020.1
Bacillus sp. EB106-08-02-XG196 NODE_34_length_6758_cov_7.778925, whole genome shotgun sequence	Bacillus sp. EB106-08-02-XG196	0.78	78.42	6758	NZ_JABWSY010000034.1
Bacillus sp. MYb78 MYb78_contig000046, whole genome shotgun sequence	Bacillus sp. MYb78	0.78	78.25	7760	NZ_PCOB01000046.1
Bacillus subtilis MB73/2 bacsub.contig.7, whole genome shotgun sequence	Bacillus subtilis MB73/2	0.78	78.42	16827	NZ_AOTY01000008.1
Bacillus thuringiensis strain G25-78 G25-78_contig000219, whole genome shotgun sequence	Bacillus thuringiensis	0.78	78.25	41080	NZ_LDGP01000219.1
Bacillus subtilis subsp. subtilis strain OGU1 contig2, whole genome shotgun sequence	Bacillus subtilis subsp. subtilis	0.78	78.42	1055947	NZ_QLNM02000002.1
Bacillus subtilis BEST7003 chromosome, complete genome	Bacillus subtilis BEST7003	0.78	78.42	4043042	NZ_AP012496.1
Bacillus subtilis BSn5, complete sequence	Bacillus subtilis BSn5	0.78	78.25	4093599	NC_014976.1
Bacillus subtilis strain WB800N chromosome, complete genome	Bacillus subtilis	0.78	78.42	4214174	NZ_CP032310.1
Bacillus cereus Rock3-44 chromosome, whole genome shotgun sequence	Bacillus cereus Rock3-44	0.15	91.82	4999804	NZ_CM000733.1
Bacillus cereus Rock3-42 chromosome, whole genome shotgun sequence	Bacillus cereus Rock3-42	0.48	82.79	5202904	NZ_CM000732.1
Bacillus cereus m1550 chromosome, whole genome shotgun sequence	Bacillus cereus m1550	0.21	90.97	5246493	NZ_CM000722.1
Bacillus mycoides strain WSBC10204 chromosome, complete genome	Bacillus mycoides	0.78	77.47	5608349	NZ_CP009746.1
Bacillus mycoides strain AH603 chromosome, whole genome shotgun sequence	Bacillus mycoides	0.39	83.16	5799451	NZ_CM000737.1
Bacillus cereus Rock3-28 chromosome, whole genome shotgun sequence	Bacillus cereus Rock3-28	0.29	96.71	6041497	NZ_CM000730.1

## Sheet: CloDF13 in Bacillus
Description	Scientific Name	Query Coverage	Percentage Identity	Accession Length	Accession Number
Bacillus cereus strain FSL W8-0932 contig_183, whole genome shotgun sequence	Bacillus cereus	0.55	82.45	460	NZ_LOQC01000094.1
Bacillus subtilis strain MD32 NODE_54_length_523_cov_1.549327, whole genome shotgun sequence	Bacillus subtilis	0.21	79.01	523	NZ_JADAQW010000043.1
Bacillus subtilis strain MD32 NODE_52_length_533_cov_1.230263, whole genome shotgun sequence	Bacillus subtilis	0.12	93.26	533	NZ_JADAQW010000041.1
Bacillus sp. BA3 scaffold_44, whole genome shotgun sequence	Bacillus sp. BA3	0.57	83.1	614	NZ_PIZR01000044.1
Bacillus sp. I-2 NODE_27_length_626_cov_0.44489_ID_53, whole genome shotgun sequence	Bacillus sp. I-2	0.51	78.76	626	NZ_LZRW01000019.1
Bacillus sp. BML-BC017 BML-BC017_contig_937, whole genome shotgun sequence	Bacillus sp. BML-BC017	0.5	75.73	643	NZ_BOQC01000937.1
Bacillus paralicheniformis strain UBBLI-30 Scaffold35, whole genome shotgun sequence	Bacillus paralicheniformis	0.43	86.65	879	NZ_SULF01000035.1
Bacillus anthracis strain A16/LA896 NODE_23_length_882_cov_2.182781, whole genome shotgun sequence	Bacillus anthracis	0.56	82.82	882	NZ_QAEM01000023.1
Bacillus subtilis subsp. subtilis str. AUSI98 contig7180000001136, whole genome shotgun sequence	Bacillus subtilis subsp. subtilis str. AUSI98	0.53	79.01	1033	NZ_JH600112.1
Bacillus thuringiensis strain WBt-2 contig-100_274, whole genome shotgun sequence	Bacillus thuringiensis	0.73	81.4	1088	NZ_NHNR01000275.1
Bacillus anthracis strain FDAARGOS_706 plasmid unnamed1	Bacillus anthracis	0.42	77.64	1294	NZ_CP047105.1
Bacillus subtilis strain MB418 NODE_69, whole genome shotgun sequence	Bacillus subtilis	0.72	77.23	1301	NZ_LYDW01000059.1
Bacillus thuringiensis T01-328 contig000119, whole genome shotgun sequence	Bacillus thuringiensis T01-328	0.61	79.74	1398	NZ_ARXZ02000119.1
Bacillus thuringiensis strain BA04 s15_44, whole genome shotgun sequence	Bacillus thuringiensis	0.73	81.22	1440	NZ_PUWY01000044.1
Bacillus anthracis strain FDAARGOS_705 plasmid unnamed3	Bacillus anthracis	0.73	77.37	1505	NZ_CP047110.1
Bacillus cereus strain CH101a_3T NODE_83_length_1456_cov_68.642174, whole genome shotgun sequence	Bacillus cereus	0.73	81.22	1654	NZ_WBPB01000057.1
Bacillus cereus strain CH124a_4D NODE_80_length_1496_cov_60.713234, whole genome shotgun sequence	Bacillus cereus	0.73	81.22	1654	NZ_WBPC01000037.1
Bacillus anthracis strain FDAARGOS_700 plasmid unnamed1	Bacillus anthracis	0.81	74.09	1988	NZ_CP047100.1
Bacillus subtilis strain LK22, whole genome shotgun sequence	Bacillus subtilis	0.73	81.05	1999	NZ_LDUW01000032.1
Bacillus safensis strain I67 Contig_23, whole genome shotgun sequence	Bacillus safensis	0.73	81.22	2007	NZ_JABDIA010000023.1
Bacillus stratosphericus strain LK23, whole genome shotgun sequence	Bacillus stratosphericus	0.73	81.22	2023	NZ_LDWL01000057.1
Bacillus velezensis strain B64a Contig_17, whole genome shotgun sequence	Bacillus velezensis	0.73	81.22	2039	NZ_JABDIC010000017.1
Bacillus velezensis strain B15 Contig_21, whole genome shotgun sequence	Bacillus velezensis	0.73	81.22	2044	NZ_JABDIB010000022.1
Bacillus paranthracis strain C21 Contig_81, whole genome shotgun sequence	Bacillus paranthracis	0.73	81.22	2048	NZ_JABDHZ010000081.1
Bacillus subtilis strain MD32 NODE_24_length_2245_cov_2.464483, whole genome shotgun sequence	Bacillus subtilis	0.38	79.72	2245	NZ_JADAQW010000013.1
Bacillus thuringiensis serovar mexicanensis strain 27 Btm27_contig000178, whole genome shotgun sequence	Bacillus thuringiensis serovar mexicanensis	0.41	87.38	2440	NZ_JWJY01000178.1
Bacillus amyloliquefaciens strain AAK_S6 Scaffold_22, whole genome shotgun sequence	Bacillus amyloliquefaciens	0.73	81.22	2524	NZ_JAAOIT010000363.1
Bacillus subtilis strain 2014-3557 contig000025, whole genome shotgun sequence	Bacillus subtilis	0.73	81.04	2656	NZ_JYFL01000025.1
Bacillus stratosphericus strain LK18, whole genome shotgun sequence	Bacillus stratosphericus	0.73	81.22	2671	NZ_LDWI01000043.1
Bacillus sp. SA1-12 scf7180000003470, whole genome shotgun sequence	Bacillus sp. SA1-12	0.73	81.22	2891	NZ_LATZ01000118.1
Bacillus thuringiensis Sbt003 scaffold0048, whole genome shotgun sequence	Bacillus thuringiensis Sbt003	0.73	81.22	3730	NZ_KN849228.1
Bacillus sp. P16(2019) NODE_27_length_3743_cov_2.225041, whole genome shotgun sequence	Bacillus sp. P16(2019)	0.57	79.5	3743	NZ_VLXZ01000027.1
Bacillus subtilis strain MD32 NODE_20_length_4019_cov_3.779554, whole genome shotgun sequence	Bacillus subtilis	0.44	84.85	4019	NZ_JADAQW010000009.1
Bacillus subtilis strain S1 57, whole genome shotgun sequence	Bacillus subtilis	0.19	83.33	4439	NZ_JAGFPW010000057.1
Bacillus subtilis strain B4417 scaffold_22, whole genome shotgun sequence	Bacillus subtilis	0.73	81.4	4615	NZ_LJSM01000003.1
Bacillus altitudinis strain BD6 assembly_contig_17, whole genome shotgun sequence	Bacillus altitudinis	0.73	76.78	4760	NZ_JAHPIU010000017.1
Bacillus subtilis strain Dcl1 Scaffold_20, whole genome shotgun sequence	Bacillus subtilis	0.73	81.22	5171	NZ_WVTC01000020.1
Bacillus subtilis strain GGC-P12B GGC-P12B_Contig_14, whole genome shotgun sequence	Bacillus subtilis	0.73	81.4	6342	NZ_VNKJ01000014.1
Bacillus velezensis strain UUS-1 scaffold20, whole genome shotgun sequence	Bacillus velezensis	0.73	81.4	6702	NZ_SNVA01000020.1
Bacillus sp. EB106-08-02-XG196 NODE_34_length_6758_cov_7.778925, whole genome shotgun sequence	Bacillus sp. EB106-08-02-XG196	0.73	81.4	6758	NZ_JABWSY010000034.1
Bacillus sp. MYb78 MYb78_contig000046, whole genome shotgun sequence	Bacillus sp. MYb78	0.73	81.22	7760	NZ_PCOB01000046.1
Bacillus cereus LCT-BC244 Scaffold5_1, whole genome shotgun sequence	Bacillus cereus LCT-BC244	1	88.1	13284	NZ_AJGQ01000036.1
Bacillus subtilis MB73/2 bacsub.contig.7, whole genome shotgun sequence	Bacillus subtilis MB73/2	0.73	81.4	16827	NZ_AOTY01000008.1
Bacillus thuringiensis strain G25-78 G25-78_contig000219, whole genome shotgun sequence	Bacillus thuringiensis	0.73	81.22	41080	NZ_LDGP01000219.1
Bacillus subtilis subsp. subtilis strain OGU1 contig2, whole genome shotgun sequence	Bacillus subtilis subsp. subtilis	0.73	81.4	1055947	NZ_QLNM02000002.1
Bacillus subtilis BEST7003 chromosome, complete genome	Bacillus subtilis BEST7003	0.73	81.4	4043042	NZ_AP012496.1
Bacillus subtilis BSn5, complete sequence	Bacillus subtilis BSn5	0.73	81.22	4093599	NC_014976.1
Bacillus subtilis strain WB800N chromosome, complete genome	Bacillus subtilis	0.73	81.4	4214174	NZ_CP032310.1
Bacillus cereus Rock3-42 chromosome, whole genome shotgun sequence	Bacillus cereus Rock3-42	0.57	82.03	5202904	NZ_CM000732.1
Bacillus mycoides strain WSBC10204 chromosome, complete genome	Bacillus mycoides	0.73	81.04	5608349	NZ_CP009746.1
Bacillus mycoides strain AH603 chromosome, whole genome shotgun sequence	Bacillus mycoides	0.35	88.72	5799451	NZ_CM000737.1
Bacillus cereus Rock3-28 chromosome, whole genome shotgun sequence	Bacillus cereus Rock3-28	0.19	88.65	6041497	NZ_CM000730.1

## Sheet: ColE1 in non-Bacillus
Description	Scientific Name	Query Coverage	Percentage Identity	Accession Length	Accession Number
Acinetobacter baumannii strain ABAY04001 contig_283, whole genome shotgun sequence	Acinetobacter baumannii	0.51	99.67	302	NZ_RPSL01000111.1
Xanthomonas citri pv. citri strain FDC 628 plasmid unnamed XacA628PLS_ctg0007, whole genome shotgun sequence	Xanthomonas citri pv. citri	0.51	100	305	NZ_LAUE01000003.1
Acinetobacter baumannii strain N8 40-N8_1__paired__trimmed__paired__contig_141, whole genome shotgun sequence	Acinetobacter baumannii	0.51	99.67	308	NZ_QCXW01000131.1
Vibrio parahaemolyticus strain F9_10 F9_10_contig094, whole genome shotgun sequence	Vibrio parahaemolyticus	0.52	100	312	NZ_NNDN01000094.1
Vibrio parahaemolyticus strain F10_10 F10_10_contig237, whole genome shotgun sequence	Vibrio parahaemolyticus	0.53	100	316	NZ_NNGL01000237.1
Vibrio cholerae strain TDS0061617 NODE_98_length_316_cov_0.619512_ID_195, whole genome shotgun sequence	Vibrio cholerae	0.53	98.73	316	NZ_JAHLMW010000061.1
Shigella boydii 08-2671 SB_08_2671_148, whole genome shotgun sequence	Shigella boydii 08-2671	0.52	99.68	318	NZ_AMKB01000147.1
Vibrio parahaemolyticus strain F4_6 F4_6_contig172, whole genome shotgun sequence	Vibrio parahaemolyticus	0.54	99.69	320	NZ_NNFC01000172.1
Vibrio parahaemolyticus strain C1_2 C1_2_contig149, whole genome shotgun sequence	Vibrio parahaemolyticus	0.54	100	321	NZ_NNMI01000149.1
Kitasatospora sp. MBT63 hm116_sequence_0562, whole genome shotgun sequence	Kitasatospora sp. MBT63	0.55	100	328	NZ_JAIZ01000509.1
Vibrio parahaemolyticus strain F2_2 F2_2_contig428, whole genome shotgun sequence	Vibrio parahaemolyticus	0.56	99.7	331	NZ_NNGA01000428.1
Shigella sonnei strain a0047 contig00457, whole genome shotgun sequence	Shigella sonnei	0.56	98.2	333	NZ_JAACXS010000457.1
Salmonella enterica subsp. enterica serovar Typhimurium strain ST3363 ST3363_00042, whole genome shotgun sequence	Salmonella enterica subsp. enterica serovar Typhimurium	0.56	97.6	334	NZ_JRZJ01000042.1
Shigella boydii 08-0009 SB_08_0009_114, whole genome shotgun sequence	Shigella boydii 08-0009	0.56	99.7	335	NZ_AMJZ01000113.1
Vibrio parahaemolyticus strain F7_7 F7_7_contig610, whole genome shotgun sequence	Vibrio parahaemolyticus	0.57	100	336	NZ_NNEB01000610.1
Shigella sonnei strain Sh989560_441090, whole genome shotgun sequence	Shigella sonnei	0.56	99.1	339	NZ_CXDO01000374.1
Shigella sonnei strain 2090STDY5461871, whole genome shotgun sequence	Shigella sonnei	0.56	98.8	339	NZ_FTWB01000385.1
Shigella sonnei strain Sh273_441040, whole genome shotgun sequence	Shigella sonnei	0.56	98.8	339	NZ_CXNR01000379.1
Shigella sonnei strain ShIB3374_440833, whole genome shotgun sequence	Shigella sonnei	0.56	98.8	339	NZ_CXCH01000364.1
Shigella sonnei strain ShIB1980_440738, whole genome shotgun sequence	Shigella sonnei	0.56	98.5	339	NZ_CXBI01000415.1
Shigella sonnei strain 20040924_1361417, whole genome shotgun sequence	Shigella sonnei	0.56	98.5	339	NZ_CXEV01000401.1
Shigella sonnei strain DMB SH20142 MOD1-SH20142_564_length_339_cov_208.908451, whole genome shotgun sequence	Shigella sonnei	0.56	98.5	339	NZ_QWTJ01000560.1
Shigella sonnei strain DMB SH20046 MOD1-SH20046_573_length_339_cov_287.619718, whole genome shotgun sequence	Shigella sonnei	0.56	98.5	339	NZ_QWSZ01000569.1
Shigella sonnei strain DMB SH114 MOD1-SH114_500_length_339_cov_229.750000, whole genome shotgun sequence	Shigella sonnei	0.56	98.5	339	NZ_QWRV01000499.1
Shigella dysenteriae strain DMB SH116 MOD1-SH116_571_length_340_cov_1765.891228, whole genome shotgun sequence	Shigella dysenteriae	0.56	99.7	340	NZ_QXHX01000571.1
Klebsiella pneumoniae strain WSD2016 contig00113, whole genome shotgun sequence	Klebsiella pneumoniae	0.57	99.7	341	NZ_WIXS01000112.1
Shigella dysenteriae strain DMB SH20196 MOD1-SH20196_484_length_341_cov_901.370629, whole genome shotgun sequence	Shigella dysenteriae	0.56	99.4	341	NZ_QXID01000480.1
Vibrio parahaemolyticus strain C3_7 C3_7_contig074, whole genome shotgun sequence	Vibrio parahaemolyticus	0.58	100	342	NZ_NNLN01000074.1
Shigella dysenteriae strain DMB SH20201 MOD1-SH20201_467_length_342_cov_1937.445993, whole genome shotgun sequence	Shigella dysenteriae	0.56	99.7	342	NZ_QXIG01000463.1
Shigella dysenteriae strain DMB SH109 MOD1-SH109_643_length_342_cov_1202.588850, whole genome shotgun sequence	Shigella dysenteriae	0.56	99.7	342	NZ_QXHW01000639.1
Shigella flexneri isolate IBESS628, whole genome shotgun sequence	Shigella flexneri	0.56	99.7	342	NZ_CABWEB010000446.1
Vibrio parahaemolyticus strain C7_6 C7_6_contig100, whole genome shotgun sequence	Vibrio parahaemolyticus	0.54	100	343	NZ_NNKD01000100.1
Vibrio parahaemolyticus strain E4_2 E4_2_contig277, whole genome shotgun sequence	Vibrio parahaemolyticus	0.58	100	345	NZ_NNHG01000277.1
Vibrio parahaemolyticus strain B3_4 B3_4_contig1003, whole genome shotgun sequence	Vibrio parahaemolyticus	0.58	99.71	346	NZ_NNOR01001003.1
Vibrio parahaemolyticus strain D9_6 D9_6_contig212, whole genome shotgun sequence	Vibrio parahaemolyticus	0.56	100	346	NZ_NNHT01000212.1
Cronobacter dublinensis strain cro3214W contig247, whole genome shotgun sequence	Cronobacter dublinensis	0.58	100	347	NZ_NRNQ01000247.1
Klebsiella pneumoniae strain D33-3 D33-3_contig_181, whole genome shotgun sequence	Klebsiella pneumoniae	0.59	99.71	349	NZ_VWOQ01000181.1
Klebsiella pneumoniae strain E33 N_88_length_351, whole genome shotgun sequence	Klebsiella pneumoniae	0.59	99.72	351	NZ_JAANKB010000088.1
Mycobacterium tuberculosis strain 613_USFQDG NODE_100_length_352_cov_1.003367, whole genome shotgun sequence	Mycobacterium tuberculosis	0.59	100	352	NZ_VBWH01000099.1
Vibrio parahaemolyticus strain F7_6 F7_6_contig167, whole genome shotgun sequence	Vibrio parahaemolyticus	0.59	99.72	352	NZ_NNEC01000167.1
Vibrio parahaemolyticus strain F6_3 F6_3_contig448, whole genome shotgun sequence	Vibrio parahaemolyticus	0.59	99.72	352	NZ_NNEN01000448.1
Vibrio cholerae strain 9507 1510, whole genome shotgun sequence	Vibrio cholerae	0.59	99.72	353	NZ_QENS01000014.1
Shigella boydii strain BS984 CFSAN003703_2996, whole genome shotgun sequence	Shigella boydii	0.59	99.15	353	NZ_PUGO01000854.1
Shigella boydii strain BS984 CFSAN003703_3577, whole genome shotgun sequence	Shigella boydii	0.59	99.14	353	NZ_PUGO01001128.1
Shigella boydii strain BS984 CFSAN003703_2460, whole genome shotgun sequence	Shigella boydii	0.58	98.27	353	NZ_PUGO01000604.1
Shigella boydii strain BS984 CFSAN003703_3276, whole genome shotgun sequence	Shigella boydii	0.56	99.4	353	NZ_PUGO01000986.1
Shigella boydii strain BS984 CFSAN003703_3375, whole genome shotgun sequence	Shigella boydii	0.55	99.39	353	NZ_PUGO01001031.1
Shigella boydii strain BS984 CFSAN003703_3346, whole genome shotgun sequence	Shigella boydii	0.57	98.22	353	NZ_PUGO01001019.1
Shigella boydii strain BS984 CFSAN003703_2629, whole genome shotgun sequence	Shigella boydii	0.56	98.21	353	NZ_PUGO01000687.1
Shigella boydii strain BS984 CFSAN003703_3550, whole genome shotgun sequence	Shigella boydii	0.56	98.19	353	NZ_PUGO01001116.1
Shigella boydii strain BS984 CFSAN003703_2796, whole genome shotgun sequence	Shigella boydii	0.55	98.15	353	NZ_PUGO01000763.1
Shigella boydii strain BS984 CFSAN003703_2995, whole genome shotgun sequence	Shigella boydii	0.52	99.35	353	NZ_PUGO01000853.1
Vibrio parahaemolyticus strain F9_2 F9_2_contig133, whole genome shotgun sequence	Vibrio parahaemolyticus	0.53	99.68	355	NZ_NNDM01000133.1
Listeria monocytogenes strain LM2036 contig48_denovo_LM2036, whole genome shotgun sequence	Listeria monocytogenes	0.6	100	356	NZ_JAHTLK010000048.1
Vibrio parahaemolyticus strain G1_8 G1_8_contig105, whole genome shotgun sequence	Vibrio parahaemolyticus	0.6	99.72	357	NZ_NNCW01000105.1
Klebsiella pneumoniae strain SRRSH26 isolate SRRSH26, whole genome shotgun sequence	Klebsiella pneumoniae	0.6	95.54	358	NZ_CABWQJ010000199.1
Agrobacterium tumefaciens strain CHLDO scaffold_580, whole genome shotgun sequence	Agrobacterium tumefaciens	0.6	100	359	NZ_JABVXJ010000574.1
Xanthomonas citri pv. anacardii strain IBSBF2579 NODE_156_length_360_cov_0.283525, whole genome shotgun sequence	Xanthomonas citri pv. anacardii	0.55	100	360	NZ_PESI01000156.1
Vibrio parahaemolyticus strain C3_4 C3_4_contig247, whole genome shotgun sequence	Vibrio parahaemolyticus	0.52	100	361	NZ_NNLP01000247.1
Pseudomonas viridiflava isolate p7.G9, whole genome shotgun sequence	Pseudomonas viridiflava	0.5	100	361	NZ_UWCS01000472.1
Shigella boydii strain 602385 602385_477, whole genome shotgun sequence	Shigella boydii	0.6	99.16	363	NZ_LPTH01000476.1
Streptococcus pneumoniae strain pnumococcus35B NODE_443_length_364_cov_1.034843, whole genome shotgun sequence	Streptococcus pneumoniae	0.61	100	364	NZ_WNHX01000436.1
Vibrio parahaemolyticus strain C5_8 C5_8_contig124, whole genome shotgun sequence	Vibrio parahaemolyticus	0.61	99.73	365	NZ_NNKU01000124.1
Vibrio parahaemolyticus strain A3_6 A3_6_contig139, whole genome shotgun sequence	Vibrio parahaemolyticus	0.56	99.7	365	NZ_NNQM01000139.1
Vibrio parahaemolyticus strain B6_6 B6_6_contig489, whole genome shotgun sequence	Vibrio parahaemolyticus	0.62	99.73	366	NZ_NNNN01000488.1
Vibrio parahaemolyticus strain B4_6 B4_6_contig1103, whole genome shotgun sequence	Vibrio parahaemolyticus	0.62	100	368	NZ_NNOG01001103.1
Mycobacterium tuberculosis isolate H37Rv-lux, whole genome shotgun sequence	Mycobacterium tuberculosis	0.55	100	370	NZ_FWEP01000216.1
Vibrio parahaemolyticus strain B2_9 B2_9_contig1089, whole genome shotgun sequence	Vibrio parahaemolyticus	0.62	99.73	371	NZ_NNOW01001088.1
Salmonella enterica subsp. enterica serovar Panama strain CDC12 NODE_52_length_373_cov_2.467857, whole genome shotgun sequence	Salmonella enterica subsp. enterica serovar Panama	0.63	93.85	373	NZ_QLHI01000051.1
Vibrio parahaemolyticus strain A5_3 A5_3_contig139, whole genome shotgun sequence	Vibrio parahaemolyticus	0.64	99.74	381	NZ_NNQA01000138.1
Shigella boydii strain FC1676 NODE_551_length_383_cov_624.366_ID_1101, whole genome shotgun sequence	Shigella boydii	0.67	93.67	383	NZ_PDYC01000551.1
Vibrio parahaemolyticus strain F5_5 F5_5_contig111, whole genome shotgun sequence	Vibrio parahaemolyticus	0.54	99.69	385	NZ_NNEU01000111.1
Francisella tularensis subsp. holarctica BD11-00177 contig-7000010, whole genome shotgun sequence	Francisella tularensis subsp. holarctica BD11-00177	0.59	100	387	NZ_JGVV01000099.1
Klebsiella pneumoniae strain S13_04Ph NODE_538_length_388_cov_0.950192, whole genome shotgun sequence	Klebsiella pneumoniae	0.55	100	388	NZ_QVFO01000522.1
Ralstonia solanacearum strain PD:2940 IPO1724-2014_126, whole genome shotgun sequence	Ralstonia solanacearum	0.59	100	389	NZ_JACWPN010000125.1
Staphylococcus chromogenes strain SNUC 1321 contig086, whole genome shotgun sequence	Staphylococcus chromogenes	0.66	98.98	394	NZ_PZBO01000082.1
Burkholderia pseudomallei strain C NODE_342_length_394_cov_0.920354, whole genome shotgun sequence	Burkholderia pseudomallei	0.57	98.21	394	NZ_SMTV01000341.1
Mycobacterium paragordonae strain IBE200 PROKKA_contig000230, whole genome shotgun sequence	Mycobacterium paragordonae	0.67	100	395	NZ_WNWV01000188.1
Vibrio parahaemolyticus strain B3_9 B3_9_contig283, whole genome shotgun sequence	Vibrio parahaemolyticus	0.67	99.75	395	NZ_NNOM01000283.1
Vibrio parahaemolyticus strain F2_9 F2_9_contig161, whole genome shotgun sequence	Vibrio parahaemolyticus	0.63	100	395	NZ_NNFT01000161.1
Catenulispora sp. NL8 NODE_589, whole genome shotgun sequence	Catenulispora sp. NL8	0.56	99.7	396	NZ_JAAFYZ010000589.1
Shigella boydii strain DMB SH20139 MOD1-SH20139_514_length_398_cov_998.198251, whole genome shotgun sequence	Shigella boydii	0.6	99.44	398	NZ_QWTH01000512.1
Shigella boydii strain ATCC 9207 MOD1-SH20008_509_length_398_cov_979.865889, whole genome shotgun sequence	Shigella boydii	0.6	99.44	398	NZ_QWSK01000508.1
Staphylococcus haemolyticus strain SNUC 823 contig170, whole genome shotgun sequence	Staphylococcus haemolyticus	0.62	99.73	399	NZ_PZIR01000170.1
Salmonella sp. S130_52170 NODE_38_length_405_cov_1.58125, whole genome shotgun sequence	Salmonella sp. S130_52170	0.63	100	405	NZ_WPJO01000038.1
Providencia stuartii strain M97 NODE_129_length_407_cov_1.07102, whole genome shotgun sequence	Providencia stuartii	0.68	95.58	407	NZ_VAUD01000121.1
Enterobacter hormaechei strain L4014 scaffold44, whole genome shotgun sequence	Enterobacter hormaechei	0.59	100	407	NZ_WVTX01000044.1
Pseudomonas aeruginosa strain CriePir77 NODE_193_length_555_cov_2.93305, whole genome shotgun sequence	Pseudomonas aeruginosa	0.56	99.7	407	NZ_JAHYBF010000193.1
Vibrio parahaemolyticus strain A5_7 A5_7_contig253, whole genome shotgun sequence	Vibrio parahaemolyticus	0.69	100	408	NZ_NNPY01000253.1
Vibrio parahaemolyticus strain B8_6 B8_6_contig095, whole genome shotgun sequence	Vibrio parahaemolyticus	0.7	99.76	414	NZ_NNMX01000095.1
Vibrio parahaemolyticus strain F10_5 F10_5_contig142, whole genome shotgun sequence	Vibrio parahaemolyticus	0.7	99.76	417	NZ_NNGH01000142.1
Staphylococcus cohnii strain SNUC 4643 contig229, whole genome shotgun sequence	Staphylococcus cohnii	0.7	99.28	417	NZ_QXSX01000228.1
Vibrio parahaemolyticus strain F4_5 F4_5_contig114, whole genome shotgun sequence	Vibrio parahaemolyticus	0.71	99.76	420	NZ_NNFD01000114.1
Vibrio parahaemolyticus strain F6_1 F6_1_contig213, whole genome shotgun sequence	Vibrio parahaemolyticus	0.71	99.76	420	NZ_NNEP01000213.1
Vibrio parahaemolyticus strain B9_9 B9_9_contig160, whole genome shotgun sequence	Vibrio parahaemolyticus	0.71	99.76	421	NZ_NNMK01000160.1
Vibrio parahaemolyticus strain F2_6 F2_6_contig323, whole genome shotgun sequence	Vibrio parahaemolyticus	0.68	99.75	422	NZ_NNFW01000323.1
Vibrio parahaemolyticus strain B1_7 B1_7_contig101, whole genome shotgun sequence	Vibrio parahaemolyticus	0.59	99.71	423	NZ_NNPQ01000101.1
Vibrio parahaemolyticus strain B8_3 B8_3_contig286, whole genome shotgun sequence	Vibrio parahaemolyticus	0.59	99.72	424	NZ_NNNA01000286.1
Acinetobacter bereziniae strain KCJ3K44 NODE_1095_length_425_cov_1.328859, whole genome shotgun sequence	Acinetobacter bereziniae	0.68	100	425	NZ_JABVBV010001095.1
Microbacterium sp. AISO3 NODE_110_length_428_cov_0.727575, whole genome shotgun sequence	Microbacterium sp. AISO3	0.54	99.69	428	NZ_NHRF01000090.1
Shigella sonnei strain H112700288, whole genome shotgun sequence	Shigella sonnei	0.56	98.8	430	NZ_CXGZ01000599.1
Shigella sonnei strain H113080358, whole genome shotgun sequence	Shigella sonnei	0.56	98.8	430	NZ_CXGU01000452.1
Shigella sonnei strain H113080349, whole genome shotgun sequence	Shigella sonnei	0.56	98.8	430	NZ_CXGS01000449.1
Shigella sonnei strain H112440349, whole genome shotgun sequence	Shigella sonnei	0.56	98.8	430	NZ_CXGL01000415.1
Shigella sonnei strain H112920489, whole genome shotgun sequence	Shigella sonnei	0.56	98.8	430	NZ_CXGM01000423.1
Shigella sonnei strain 201403963_1, whole genome shotgun sequence	Shigella sonnei	0.56	98.8	430	NZ_CWWF01000389.1
Shigella sonnei strain H113100099, whole genome shotgun sequence	Shigella sonnei	0.56	98.8	430	NZ_CXHA01000524.1
Shigella sonnei strain 21201783, whole genome shotgun sequence	Shigella sonnei	0.56	98.8	430	NZ_CWXG01000455.1
Shigella sonnei strain 201402408_1, whole genome shotgun sequence	Shigella sonnei	0.56	98.5	430	NZ_CWVV01000379.1
Shigella sonnei strain 201405302_1, whole genome shotgun sequence	Shigella sonnei	0.56	98.5	430	NZ_CWWJ01000393.1
Shigella sonnei strain 143985, whole genome shotgun sequence	Shigella sonnei	0.56	98.5	430	NZ_CXNB01000393.1
Shigella sonnei strain H112700288, whole genome shotgun sequence	Shigella sonnei	0.56	98.5	430	NZ_CXGZ01000597.1
Shigella sonnei strain 143781, whole genome shotgun sequence	Shigella sonnei	0.56	98.5	430	NZ_CXMX01000377.1
Shigella sonnei strain H113080358, whole genome shotgun sequence	Shigella sonnei	0.56	98.5	430	NZ_CXGU01000453.1
Shigella sonnei strain H113080349, whole genome shotgun sequence	Shigella sonnei	0.56	98.5	430	NZ_CXGS01000450.1
Shigella sonnei strain H112920489, whole genome shotgun sequence	Shigella sonnei	0.56	98.5	430	NZ_CXGM01000424.1
Shigella sonnei strain 143564, whole genome shotgun sequence	Shigella sonnei	0.56	98.5	430	NZ_CXMT01000388.1
Shigella sonnei strain H113100099, whole genome shotgun sequence	Shigella sonnei	0.56	98.5	430	NZ_CXHA01000523.1
Shigella sonnei strain 144444, whole genome shotgun sequence	Shigella sonnei	0.56	98.5	430	NZ_CXOD01000388.1
Shigella sonnei strain 144358, whole genome shotgun sequence	Shigella sonnei	0.56	98.5	430	NZ_CXNN01000397.1
Shigella sonnei strain 95234, whole genome shotgun sequence	Shigella sonnei	0.56	98.5	430	NZ_CXJN01000384.1
Cronobacter sakazakii strain MOD1_Jor183 csakJor183_contig_165, whole genome shotgun sequence	Cronobacter sakazakii	0.72	96.98	433	NZ_NITN01000154.1
Staphylococcus equorum strain SNUC 115 contig185, whole genome shotgun sequence	Staphylococcus equorum	0.62	98.63	436	NZ_QXSK01000184.1
Staphylococcus epidermidis strain SNUC 901.1 contig245, whole genome shotgun sequence	Staphylococcus epidermidis	0.61	100	437	NZ_PYYQ01000244.1
Klebsiella pneumoniae strain 1-RC-17-01153 WI01153_c0315, whole genome shotgun sequence	Klebsiella pneumoniae	0.66	100	438	NZ_SDHU01000098.1
Vibrio parahaemolyticus strain B2_8 B2_8_contig640, whole genome shotgun sequence	Vibrio parahaemolyticus	0.74	99.77	439	NZ_NNOX01000639.1
Vibrio parahaemolyticus strain F6_9 F6_9_contig167, whole genome shotgun sequence	Vibrio parahaemolyticus	0.64	99.74	439	NZ_NNEH01000167.1
Pseudomonas viridiflava isolate p7.H8, whole genome shotgun sequence	Pseudomonas viridiflava	0.54	100	439	NZ_UWDD01000049.1
Shigella dysenteriae S6205 S6205_349, whole genome shotgun sequence	Shigella dysenteriae S6205	0.6	98.31	445	NZ_AMJQ01000277.1
Vibrio parahaemolyticus strain F10_4 F10_4_contig226, whole genome shotgun sequence	Vibrio parahaemolyticus	0.69	100	447	NZ_NNGI01000226.1
Vibrio parahaemolyticus strain B7_3 B7_3_contig1108, whole genome shotgun sequence	Vibrio parahaemolyticus	0.62	100	451	NZ_NNNI01001108.1
Vibrio parahaemolyticus strain F8_9 F8_9_contig314, whole genome shotgun sequence	Vibrio parahaemolyticus	0.7	100	457	NZ_NNDP01000314.1
Acinetobacter baumannii strain B6 20-B6_1_(paired)_trimmed_(paired)_contig_230, whole genome shotgun sequence	Acinetobacter baumannii	0.6	97.75	460	NZ_QKVG01000224.1
Salmonella enterica subsp. enterica serovar Derby strain HIY0132 NODE_45_length_462_cov_0.522388, whole genome shotgun sequence	Salmonella enterica subsp. enterica serovar Derby	0.58	98.25	462	NZ_VCWB02000045.1
Vibrio parahaemolyticus strain D6_5 D6_5_contig549, whole genome shotgun sequence	Vibrio parahaemolyticus	0.51	99.67	463	NZ_NNIQ01000548.1
Acinetobacter baumannii isolate 61SM01, whole genome shotgun sequence	Acinetobacter baumannii	0.62	95.14	465	NZ_FUEL01000092.1
Klebsiella aerogenes strain AUH-KAM6 NODE_36_length_467_cov_0.858824_ID_1767, whole genome shotgun sequence	Klebsiella aerogenes	0.61	98.62	467	NZ_PYHK01000036.1
Klebsiella pneumoniae strain CRE08 NODE_143_length_468_cov_1.31477, whole genome shotgun sequence	Klebsiella pneumoniae	0.61	97.53	468	NZ_PXLO01000143.1
Priestia aryabhattai strain SQU-R12 scaffold102_size588, whole genome shotgun sequence	Priestia aryabhattai	0.79	100	469	NZ_NHZZ01000102.1
Staphylococcus cohnii strain SNUC 2659 contig376, whole genome shotgun sequence	Staphylococcus cohnii	0.54	99.69	471	NZ_PZAT01000376.1
Shigella flexneri 2a strain BS1057 BS1057_c455, whole genome shotgun sequence	Shigella flexneri 2a	0.61	98.89	475	NZ_LAJS01000455.1
Vibrio parahaemolyticus strain E1_9 E1_9_contig170, whole genome shotgun sequence	Vibrio parahaemolyticus	0.6	100	478	NZ_NNHQ01000170.1
Salmonella enterica subsp. enterica serovar Enteritidis strain CVM N43833 N43833_contig_35, whole genome shotgun sequence	Salmonella enterica subsp. enterica serovar Enteritidis	0.71	94.35	480	NZ_LIMO01000034.1
Enterobacter hormaechei strain H2F4R NODE_88_length_480_cov_0.407932, whole genome shotgun sequence	Enterobacter hormaechei	0.63	96	480	NZ_JACGFV010000078.1
Pseudomonas aeruginosa strain MS6003 NODE_75_length_480_cov_0.980170, whole genome shotgun sequence	Pseudomonas aeruginosa	0.74	91.61	480	NZ_JAEVFV010000075.1
Salmonella enterica subsp. enterica serovar Typhimurium str. DT104 strain V21 isolate V21, whole genome shotgun sequence	Salmonella enterica subsp. enterica serovar Typhimurium str. DT104	0.54	98.45	480	NZ_CTGV01000069.1
Vibrio parahaemolyticus strain G2_3 G2_3_contig096, whole genome shotgun sequence	Vibrio parahaemolyticus	0.64	99.73	484	NZ_NNCS01000095.1
Vibrio parahaemolyticus strain C4_2 C4_2_contig089, whole genome shotgun sequence	Vibrio parahaemolyticus	0.6	99.72	484	NZ_NNLK01000089.1
Klebsiella quasipneumoniae strain TUM14104 sequence40, whole genome shotgun sequence	Klebsiella quasipneumoniae	0.77	91.01	491	NZ_BIKD01000040.1
Pseudomonas viridiflava isolate p7.H3, whole genome shotgun sequence	Pseudomonas viridiflava	0.83	99.8	492	NZ_UWCO01000144.1
Staphylococcus aureus strain 549 NODE_77_length_493_cov_1.461749, whole genome shotgun sequence	Staphylococcus aureus	0.73	100	493	NZ_PGGL02000077.1
Vibrio parahaemolyticus strain F4_10 F4_10_contig819, whole genome shotgun sequence	Vibrio parahaemolyticus	0.67	99.75	493	NZ_NNFH01000818.1
Pseudomonas sp. MWU12-2115 NODE_445_length_496_cov_1.12737, whole genome shotgun sequence	Pseudomonas sp. MWU12-2115	0.7	100	496	NZ_PPXZ02000390.1
Pseudomonas viridiflava isolate p7.H9, whole genome shotgun sequence	Pseudomonas viridiflava	0.79	99.14	500	NZ_UWDA01000149.1
Shigella boydii strain ATCC 8700 MOD1-SH130_543_length_503_cov_1288.899554, whole genome shotgun sequence	Shigella boydii	0.56	99.7	503	NZ_QWSE01000543.1
Shigella boydii strain DMB SH20138 MOD1-SH20138_521_length_503_cov_2349.321429, whole genome shotgun sequence	Shigella boydii	0.56	99.7	503	NZ_QWTG01000521.1
Staphylococcus aureus strain UAMS-1 contig_58, whole genome shotgun sequence	Staphylococcus aureus	0.71	100	504	NZ_JPSX01000055.1
Shigella sonnei strain H112440349, whole genome shotgun sequence	Shigella sonnei	0.61	98.07	504	NZ_CXGL01000399.1
Thiocystis violacea strain DSM 207 scaffold0201, whole genome shotgun sequence	Thiocystis violacea	0.62	99.73	508	NZ_NRRG01000201.1
Alicycliphilus denitrificans strain BQ1 contig12, whole genome shotgun sequence	Alicycliphilus denitrificans	0.66	100	511	NZ_NKDB02000012.1
Acinetobacter baumannii strain 2096 NODE_497_length_511_cov_0.174479, whole genome shotgun sequence	Acinetobacter baumannii	0.75	90.38	511	NZ_VMKC01000491.1
Vibrio parahaemolyticus strain B7_7 B7_7_contig417, whole genome shotgun sequence	Vibrio parahaemolyticus	0.75	99.78	515	NZ_NNNE01000417.1
Vibrio parahaemolyticus strain A4_1 A4_1_contig516, whole genome shotgun sequence	Vibrio parahaemolyticus	0.62	99.73	515	NZ_NNQI01000516.1
Yersinia pestis subsp. pestis strain 146 contig00270__length_517___numreads_73, whole genome shotgun sequence	Yersinia pestis subsp. pestis	0.61	97.8	517	NZ_JABTYS010000270.1
Streptococcus pseudopneumoniae strain BHN919 contig26, whole genome shotgun sequence	Streptococcus pseudopneumoniae	0.54	100	521	NZ_SOQD01000026.1
Shigella flexneri Y strain BS1060 BS1060_c456, whole genome shotgun sequence	Shigella flexneri Y	0.62	98.64	523	NZ_LAJV01000456.1
Alkalihalobacillus clausii strain UBBC-08/T NODE_23_length_523_cov_1.273543, whole genome shotgun sequence	Alkalihalobacillus clausii	0.5	100	523	NZ_JAHLCG010000023.1
Ochrobactrum sp. AV Scaffold_39, whole genome shotgun sequence	Ochrobactrum sp. AV	0.75	94.18	528	NZ_SADZ01000039.1
Pseudomonas gingeri strain IPO3777 IPO_3777_S46_L003_contig_72, whole genome shotgun sequence	Pseudomonas gingeri	0.9	100	531	NZ_JACARB010000069.1
Proteus mirabilis strain PmDJ107 contig84, whole genome shotgun sequence	Proteus mirabilis	0.58	100	531	NZ_RQSH01000084.1
Cronobacter dublinensis strain cro4191B1-1 contig41, whole genome shotgun sequence	Cronobacter dublinensis	0.75	100	532	NZ_NRNT01000041.1
Klebsiella pneumoniae strain SRRSH43 isolate SRRSH43, whole genome shotgun sequence	Klebsiella pneumoniae	0.89	94.37	532	NZ_CABWRH010000105.1
Salmonella enterica subsp. enterica serovar Typhimurium strain SE373 373_contig_176, whole genome shotgun sequence	Salmonella enterica subsp. enterica serovar Typhimurium	0.54	98.45	535	NZ_PDNN01000160.1
Acinetobacter bohemicus strain CCUG 69707 contig_0000118, whole genome shotgun sequence	Acinetobacter bohemicus	0.7	99.04	536	NZ_VZOD01000118.1
Mycobacterium sp. UM_CSW Contig_182, whole genome shotgun sequence	Mycobacterium sp. UM_CSW	0.61	100	536	NZ_AUWQ01000182.1
Rhodovulum adriaticum strain DSM 2781 scaffold0179, whole genome shotgun sequence	Rhodovulum adriaticum	0.65	99.74	538	NZ_NRRP01000178.1
Vibrio parahaemolyticus strain B5_3 B5_3_contig1321, whole genome shotgun sequence	Vibrio parahaemolyticus	0.6	100	538	NZ_NNNZ01001321.1
Staphylococcus epidermidis strain KY14P KY14P_BDMS190049507-1a_1.clean_(paired)_contig_68, whole genome shotgun sequence	Staphylococcus epidermidis	0.34	99.5	541	NZ_WJGW01000068.1
Pseudomonas viridiflava isolate p7.G2, whole genome shotgun sequence	Pseudomonas viridiflava	0.67	100	543	NZ_UWCH01000022.1
Klebsiella pneumoniae strain EuSCAPE_LV002, whole genome shotgun sequence	Klebsiella pneumoniae	0.9	96.45	544	NZ_UKXF01000101.1
Salmonella enterica subsp. enterica serovar Anatum strain Sal-3660 NODE_32_length_544_cov_0.817746, whole genome shotgun sequence	Salmonella enterica subsp. enterica serovar Anatum	0.8	94.33	544	NZ_WHXR01000030.1
Pseudomonas aeruginosa strain VET-121 NODE_88_length_596_cov_0.795761_ID_175, whole genome shotgun sequence	Pseudomonas aeruginosa	0.63	93.12	544	NZ_QZXB01000152.1
Enterorhabdus sp. P55 Scaffold322_1, whole genome shotgun sequence	Enterorhabdus sp. P55	0.82	99.59	548	NZ_QWKK01000309.1
Anoxybacillus flavithermus strain WS5496 158_549_1.35782, whole genome shotgun sequence	Anoxybacillus flavithermus	0.73	100	549	NZ_JABJVK010000157.1
Vibrio vulnificus strain WAPHLVBRA00010 NODE_101_length_554_cov_1.17799, whole genome shotgun sequence	Vibrio vulnificus	0.61	98.63	554	NZ_NOIY01000100.1
Polaribacter sp. ANORD1 seq30_Polaribacter_sp._ANORD1, whole genome shotgun sequence	Polaribacter sp. ANORD1	0.57	99.7	556	NZ_VRMJ01000030.1
Mycobacterium tuberculosis strain UT486 NODE_63_length_558_cov_2.44334_ID_125, whole genome shotgun sequence	Mycobacterium tuberculosis	0.63	100	558	NZ_PQFV01000084.1
Salmonella enterica subsp. enterica serovar Panama strain CDC26 NODE_29_length_763_cov_2.220896, whole genome shotgun sequence	Salmonella enterica subsp. enterica serovar Panama	0.56	98.8	564	NZ_QLGT01000029.1
Acinetobacter baumannii strain A2 NODE_127_length_568_cov_0.141988, whole genome shotgun sequence	Acinetobacter baumannii	0.89	100	568	NZ_RYVR01000127.1
Vibrio parahaemolyticus strain D7_1 D7_1_contig669, whole genome shotgun sequence	Vibrio parahaemolyticus	0.86	99.8	568	NZ_NNIM01000668.1
Anoxybacillus flavithermus strain WS5491 189_569_1.46606, whole genome shotgun sequence	Anoxybacillus flavithermus	0.91	99.82	569	NZ_JABJVF010000187.1
Klebsiella pneumoniae strain KP5M isolate genomic DNA, whole genome shotgun sequence	Klebsiella pneumoniae	0.79	96.17	570	NZ_FWPK01000068.1
Enterococcus faecalis strain VRE 61 NODE_49_length_572_cov_0.934831, whole genome shotgun sequence	Enterococcus faecalis	0.8	91.98	572	NZ_JAAIGI010000049.1
Staphylococcus aureus strain K152 NODE_45_length_574_cov_1.04817, whole genome shotgun sequence	Staphylococcus aureus	0.85	99.41	574	NZ_JAHLZL010000045.1
Pseudomonas aeruginosa strain PAS2 PAS2_Contig_155, whole genome shotgun sequence	Pseudomonas aeruginosa	0.61	100	575	NZ_NIJD01000155.1
Pseudomonas viridiflava isolate p7.H7, whole genome shotgun sequence	Pseudomonas viridiflava	0.61	99.73	575	NZ_UWCV01000030.1
Pseudomonas viridiflava isolate p7.G7, whole genome shotgun sequence	Pseudomonas viridiflava	0.68	100	577	NZ_UWCI01000050.1
Citrobacter rodentium strain ATCC 51459 Contig318, whole genome shotgun sequence	Citrobacter rodentium	0.59	97.99	577	NZ_JXUN01000318.1
Brevilactibacter flavus strain VG341 26_578_0.911308, whole genome shotgun sequence	Brevilactibacter flavus	0.92	99.82	578	NZ_PPCV01000026.1
Anoxybacillus flavithermus strain WS5284 173_578_1.09091, whole genome shotgun sequence	Anoxybacillus flavithermus	0.85	99.6	578	NZ_JABJUZ010000171.1
Salmonella enterica subsp. enterica serovar Typhi strain TMF 285 TMF_285_27, whole genome shotgun sequence	Salmonella enterica subsp. enterica serovar Typhi	0.94	86.75	579	NZ_QGEK01000027.1
Pseudomonas sp. IPO3747 IPO_3747_S30_L002_contig_52, whole genome shotgun sequence	Pseudomonas sp. IPO3747	0.96	100	581	NZ_JACAQL010000046.1
Weissella cibaria strain 92 contig_30, whole genome shotgun sequence	Weissella cibaria	0.82	99.79	584	NZ_JAAXMJ010000030.1
Thermoactinomyces sp. CICC 10522 NODE_69_length_585_cov_0.037037, whole genome shotgun sequence	Thermoactinomyces sp. CICC 10522	0.72	100	585	NZ_JAECVY010000069.1
Rhodopseudomonas palustris strain DSM 126 scaffold0040, whole genome shotgun sequence	Rhodopseudomonas palustris	0.99	99.83	587	NZ_NRSI01000040.1
Vibrio parahaemolyticus strain G1_3 G1_3_contig117, whole genome shotgun sequence	Vibrio parahaemolyticus	0.8	99.79	588	NZ_NNDB01000117.1
Salmonella enterica subsp. enterica serovar Typhimurium strain CFSAN033921 CFSAN033921_contig0174, whole genome shotgun sequence	Salmonella enterica subsp. enterica serovar Typhimurium	0.61	97.8	590	NZ_LUID01000175.1
Cronobacter sakazakii strain cro32 contig77, whole genome shotgun sequence	Cronobacter sakazakii	0.55	99.7	591	NZ_NRLC01000077.1
Pseudomonas sp. MWU12-2534b NODE_370_length_593_cov_0.787554, whole genome shotgun sequence	Pseudomonas sp. MWU12-2534b	0.63	100	593	NZ_PQCH02000356.1
Hafnia alvei strain DSM 30099 contig_53, whole genome shotgun sequence	Hafnia alvei	0.68	99.75	594	NZ_JTEU02000053.1
Fusobacterium nucleatum W1481 Contig148, whole genome shotgun sequence	Fusobacterium nucleatum W1481	0.54	100	596	NZ_AXUR01000148.1
Rhodocyclus tenuis strain IM 230 scaffold0021, whole genome shotgun sequence	Rhodocyclus tenuis	0.98	99.83	597	NZ_NRRZ01000020.1
Achromobacter xylosoxidans strain GAD3 Scaffold24_1, whole genome shotgun sequence	Achromobacter xylosoxidans	0.87	100	599	NZ_PHGT01000025.1
Cronobacter dublinensis strain cro910B3 contig93, whole genome shotgun sequence	Cronobacter dublinensis	0.87	100	600	NZ_NROQ01000093.1
Cronobacter dublinensis strain cro981C3 contig179, whole genome shotgun sequence	Cronobacter dublinensis	0.87	100	600	NZ_NROA01000179.1
Cronobacter malonaticus strain cro909B1 contig78, whole genome shotgun sequence	Cronobacter malonaticus	0.87	100	600	NZ_NRNL01000078.1
Cronobacter sakazakii strain cro214W contig263, whole genome shotgun sequence	Cronobacter sakazakii	0.87	100	600	NZ_NRLF01000263.1
Cronobacter sakazakii strain cro1509W contig219, whole genome shotgun sequence	Cronobacter sakazakii	0.87	99.42	600	NZ_NRMK01000219.1
Salmonella enterica subsp. enterica serovar Typhimurium strain SE368 368_contig_137, whole genome shotgun sequence	Salmonella enterica subsp. enterica serovar Typhimurium	0.78	94.85	601	NZ_PDNO01000119.1
Streptomyces sp. MBT54 scaffold428_size603_cov5.5141, whole genome shotgun sequence	Streptomyces sp. MBT54	0.89	99.62	603	NZ_JAENSE010000428.1
Pseudomonas aeruginosa P37 contig00145, whole genome shotgun sequence	Pseudomonas aeruginosa P37	0.55	100	603	NZ_AMVO01000142.1
Elizabethkingia anophelis strain SQ122 map unlocalized plasmid unnamed2 NODE_14_length_604, whole genome shotgun sequence	Elizabethkingia anophelis	0.63	100	604	NZ_JADRJG010000003.1
Staphylococcus equorum strain SNUC 614 contig140, whole genome shotgun sequence	Staphylococcus equorum	0.87	99.42	605	NZ_QXSI01000140.1
Salmonella enterica subsp. enterica serovar Typhimurium strain SE471 TYPHIMURIUM_S14_trimmed_contig_498, whole genome shotgun sequence	Salmonella enterica subsp. enterica serovar Typhimurium	0.76	89.69	606	NZ_VCIT01000470.1
Listeria monocytogenes isolate 5485, whole genome shotgun sequence	Listeria monocytogenes	0.61	97.26	608	NZ_FWDW01000073.1
Klebsiella pneumoniae JHCK1 strain JHCK MTE1.contig201, whole genome shotgun sequence	Klebsiella pneumoniae JHCK1	0.56	97.89	608	NZ_ANGH02000113.1
Vibrio parahaemolyticus strain C4_7 C4_7_contig123, whole genome shotgun sequence	Vibrio parahaemolyticus	0.71	99.76	610	NZ_NNLF01000123.1
Vibrio parahaemolyticus strain B6_8 B6_8_contig433, whole genome shotgun sequence	Vibrio parahaemolyticus	0.55	99.69	610	NZ_NNNL01000433.1
Streptococcus pseudopneumoniae strain BHN881 contig95, whole genome shotgun sequence	Streptococcus pseudopneumoniae	0.93	99.82	614	NZ_SOQQ01000095.1
Pseudomonas gingeri strain IPO3756 IPO_3756_S38_L003_contig_706, whole genome shotgun sequence	Pseudomonas gingeri	1	100	615	NZ_JACAQT010000530.1
Klebsiella pneumoniae strain 1061 NODE_54_length_615_cov_0.682377, whole genome shotgun sequence	Klebsiella pneumoniae	0.6	95.51	615	NZ_VONC01000054.1
Yersinia pestis CMCC02041 Contig_CMCC02041_2144, whole genome shotgun sequence	Yersinia pestis CMCC02041	0.61	97.8	617	NZ_ADQC01000249.1
Shigella flexneri strain FC601 NODE_354_length_617_cov_399.504_ID_707, whole genome shotgun sequence	Shigella flexneri	0.93	86.98	617	NZ_NMXV01000354.1
Acinetobacter baumannii strain EF7 NODE_100_length_618_cov_2.391039, whole genome shotgun sequence	Acinetobacter baumannii	0.97	99.83	618	NZ_JAAQOS010000100.1
Arthrobacter sp. PO-11 contig122, whole genome shotgun sequence	Arthrobacter sp. PO-11	0.96	100	618	NZ_JAFNLL010000122.1
Sinorhizobium fredii strain PCH1 Scaffold126_1, whole genome shotgun sequence	Sinorhizobium fredii	0.58	100	618	NZ_NWTC01000127.1
Marichromatium gracile strain DSM 203 scaffold0226, whole genome shotgun sequence	Marichromatium gracile	0.95	99.82	622	NZ_NRRH01000226.1
Anoxybacillus flavithermus strain WS5286 173_622_0.890909, whole genome shotgun sequence	Anoxybacillus flavithermus	0.69	99.51	622	NZ_JABJUU010000173.1
Mycobacterium tuberculosis strain MT433 MT433_contig_178, whole genome shotgun sequence	Mycobacterium tuberculosis	0.98	100	627	NZ_LGAX01000178.1
Klebsiella pneumoniae strain CAZ147 NODE_96_length_628_cov_0.763705, whole genome shotgun sequence	Klebsiella pneumoniae	0.92	100	628	NZ_JAHXJP010000096.1
Vibrio parahaemolyticus strain D7_3 D7_3_contig362, whole genome shotgun sequence	Vibrio parahaemolyticus	0.84	99.8	628	NZ_NNIK01000362.1
Klebsiella pneumoniae strain EuSCAPE_ES069, whole genome shotgun sequence	Klebsiella pneumoniae	0.61	97.79	630	NZ_ULAG01000070.1
Cronobacter sakazakii strain cro645A3-1 contig45, whole genome shotgun sequence	Cronobacter sakazakii	0.87	100	631	NZ_NRJW01000045.1
Saccharibacter sp. EH70 scf7180000000171, whole genome shotgun sequence	Saccharibacter sp. EH70	0.81	100	632	NZ_WVHN01000022.1
Salmonella enterica subsp. enterica serovar Typhimurium strain CFSAN033915 CFSAN033915_contig0240, whole genome shotgun sequence	Salmonella enterica subsp. enterica serovar Typhimurium	0.54	98.44	635	NZ_LUIH01000241.1
Salmonella enterica subsp. enterica serovar Typhimurium strain CFSAN033915 CFSAN033915_contig0238, whole genome shotgun sequence	Salmonella enterica subsp. enterica serovar Typhimurium	0.54	98.44	635	NZ_LUIH01000239.1
Salmonella enterica subsp. enterica serovar Typhimurium strain CFSAN033915 CFSAN033915_contig0239, whole genome shotgun sequence	Salmonella enterica subsp. enterica serovar Typhimurium	0.54	98.13	635	NZ_LUIH01000240.1
Salmonella enterica subsp. enterica serovar Typhimurium strain CFSAN033915 CFSAN033915_contig0237, whole genome shotgun sequence	Salmonella enterica subsp. enterica serovar Typhimurium	0.54	98.13	635	NZ_LUIH01000238.1
Pseudomonas aeruginosa strain ENV-297 NODE_94_length_639_cov_0.654804_ID_187, whole genome shotgun sequence	Pseudomonas aeruginosa	0.77	93.95	639	NZ_RADD01000101.1
Acinetobacter pittii strain IIF1SW-P1 scaffold_82, whole genome shotgun sequence	Acinetobacter pittii	0.61	99.45	640	NZ_MIZX01000082.1
Streptococcus pseudopneumoniae strain BHN915 contig87, whole genome shotgun sequence	Streptococcus pseudopneumoniae	0.61	99.45	642	NZ_SOQG01000087.1
Thiocapsa imhoffii strain DSM 21303 scaffold0086, whole genome shotgun sequence	Thiocapsa imhoffii	0.7	99.76	649	NZ_NRSD01000086.1
Salmonella enterica subsp. enterica serovar Anatum strain Sal-3897 NODE_26_length_650_cov_0.638623, whole genome shotgun sequence	Salmonella enterica subsp. enterica serovar Anatum	0.81	91.75	650	NZ_WHXN01000022.1
Yersinia pestis CMCCK100001 Contig_CMCCK100001_9957, whole genome shotgun sequence	Yersinia pestis CMCCK100001	0.53	98.42	650	NZ_ADRR01000327.1
Cronobacter dublinensis strain cro981C2 contig215, whole genome shotgun sequence	Cronobacter dublinensis	0.96	100	653	NZ_NROB01000215.1
Staphylococcus aureus strain IIF8SW-P2 scaffold_27, whole genome shotgun sequence	Staphylococcus aureus	0.64	99.74	653	NZ_MIZQ01000028.1
Pseudomonas aeruginosa strain HPAS4 NODE_140_length_661_cov_1.13699, whole genome shotgun sequence	Pseudomonas aeruginosa	0.64	95.8	661	NZ_JAHVMX010000140.1
Ochrobactrum sp. SFR4 NODE_87_length_662_cov_1.950427, whole genome shotgun sequence	Ochrobactrum sp. SFR4	0.96	99.47	662	NZ_JAAPBB010000079.1
Mycoplasmopsis anatis strain DP12 DP12_39, whole genome shotgun sequence	Mycoplasmopsis anatis	0.69	100	662	NZ_JABZFD010000039.1
Shigella flexneri strain DMB SH20030 MOD1-SH20030_667_length_663_cov_109.172697, whole genome shotgun sequence	Shigella flexneri	0.58	99.13	663	NZ_QWST01000667.1
Shigella flexneri strain DMB SH20025 MOD1-SH20025_293_length_663_cov_4384.314145, whole genome shotgun sequence	Shigella flexneri	0.58	99.13	663	NZ_QWSQ01000292.1
Staphylococcus warneri strain SNUC 5606 contig161, whole genome shotgun sequence	Staphylococcus warneri	0.91	97.21	665	NZ_QXUN01000161.1
Vibrio parahaemolyticus strain A5_4 A5_4_contig175, whole genome shotgun sequence	Vibrio parahaemolyticus	0.62	100	665	NZ_NNPZ01000175.1
Providencia huaxiensis strain Pvs2 NODE_227_length_665_cov_1.466543, whole genome shotgun sequence	Providencia huaxiensis	0.61	99.45	665	NZ_JAFJXY010000227.1
Salmonella enterica subsp. enterica serovar Paratyphi A strain HQA 835 HQA_835_70, whole genome shotgun sequence	Salmonella enterica subsp. enterica serovar Paratyphi A	0.61	95.88	665	NZ_QGEX01000070.1
Streptococcus pyogenes strain spy-498 498_Scf_55, whole genome shotgun sequence	Streptococcus pyogenes	0.8	99.79	669	NZ_JAAGRS010000055.1
Thiocystis violacea strain DSM 208 scaffold0251, whole genome shotgun sequence	Thiocystis violacea	0.88	99.81	670	NZ_NRRF01000249.1
Pseudomonas aeruginosa strain PAS8 PAS8_Contig_188, whole genome shotgun sequence	Pseudomonas aeruginosa	0.89	98.67	671	NZ_NIIX01000188.1
Fundicoccus ignavus strain DSM 109652 59_671_3.42096, whole genome shotgun sequence	Fundicoccus ignavus	0.82	99.38	671	NZ_WJQT01000059.1
Vibrio parahaemolyticus strain F5_9 F5_9_contig538, whole genome shotgun sequence	Vibrio parahaemolyticus	0.8	99.79	673	NZ_NNEQ01000538.1
Citrobacter rodentium strain ATCC 51459 Contig343, whole genome shotgun sequence	Citrobacter rodentium	0.62	97.3	674	NZ_JXUN01000343.1
Cronobacter malonaticus strain cro4164A3 contig62, whole genome shotgun sequence	Cronobacter malonaticus	0.87	100	676	NZ_NRNF01000062.1
Citrobacter rodentium strain ATCC 51459 Contig310, whole genome shotgun sequence	Citrobacter rodentium	0.77	92.97	676	NZ_JXUN01000310.1
Pseudomonas viridiflava isolate p7.H10, whole genome shotgun sequence	Pseudomonas viridiflava	0.82	100	679	NZ_UWCR01000079.1
Salmonella enterica subsp. enterica serovar Heidelberg str. 670102-3 isolate CFSAN000359 SEEH1023_394, whole genome shotgun sequence	Salmonella enterica subsp. enterica serovar Heidelberg str. 670102-3	0.63	95.7	679	NZ_AMMU01000427.1
Yersinia pestis subsp. pestis strain 146 contig00252__length_683___numreads_11698, whole genome shotgun sequence	Yersinia pestis subsp. pestis	0.61	97.8	683	NZ_JABTYS010000252.1
Staphylococcus aureus strain K170 NODE_43_length_786_cov_1.95622, whole genome shotgun sequence	Staphylococcus aureus	0.8	100	684	NZ_JAHLZO010000043.1
Clostridium paraputrificum strain 28-X28 Scaffold57_1, whole genome shotgun sequence	Clostridium paraputrificum	0.86	100	685	NZ_RAYJ01000060.1
Klebsiella pneumoniae strain SBS5 NODE_207_length_685_cov_39.638095, whole genome shotgun sequence	Klebsiella pneumoniae	0.61	97.26	685	NZ_JAFFRG010000207.1
Mammaliicoccus sciuri strain 53NC 31_R1_(paired)_contig_106, whole genome shotgun sequence	Mammaliicoccus sciuri	0.72	100	686	NZ_VWOD01000094.1
Cronobacter dublinensis strain cro965C1 contig152, whole genome shotgun sequence	Cronobacter dublinensis	0.87	100	689	NZ_NRNO01000152.1
Streptomyces sp. WAC 04229 AA000375-434_WAC04229, whole genome shotgun sequence	Streptomyces sp. WAC 04229	0.77	92.75	690	NZ_QHJH01000433.1
Burkholderia sp. E168m23, whole genome shotgun sequence	Burkholderia sp. E168m23	0.85	100	691	NZ_BCPP01001634.1
Anoxybacillus flavithermus strain WS5292 172_693_2.09541, whole genome shotgun sequence	Anoxybacillus flavithermus	0.92	100	693	NZ_JABJUY010000169.1
Enterobacter hormaechei subsp. xiangfangensis strain ND18 contig42, whole genome shotgun sequence	Enterobacter hormaechei subsp. xiangfangensis	0.8	99.79	697	NZ_JTCB02000042.1
Mycobacterium tuberculosis strain OMICS/BPL/0057/19/SP NODE_88_length_698_cov_1.439614, whole genome shotgun sequence	Mycobacterium tuberculosis	1	100	698	NZ_JAIFSY010000088.1
Thermoactinomyces sp. CICC 10735 NODE_17_length_698_cov_0.035058, whole genome shotgun sequence	Thermoactinomyces sp. CICC 10735	0.96	100	698	NZ_JAECVT010000017.1
Citrobacter sp. 18056 isolate 18056_Citrobacter_Ancestor, whole genome shotgun sequence	Citrobacter sp. 18056	0.61	95.6	698	NZ_CACSJR010000063.1
Streptococcus mutans strain UA140 UA140_NODE_19_length_700_cov_1.36126, whole genome shotgun sequence	Streptococcus mutans	0.62	100	700	NZ_WEZH01000018.1
Citrobacter rodentium strain ATCC 51459 Contig272, whole genome shotgun sequence	Citrobacter rodentium	0.77	92.97	705	NZ_JXUN01000272.1
Xanthomonas citri pv. aurantifolii strain FDC 535 plasmid unnamed XauC535PLS_ctg0107, whole genome shotgun sequence	Xanthomonas citri pv. aurantifolii	1	100	706	NZ_LAUH01000315.1
Actinoplanes consettensis strain NBRC 14913 sequence110, whole genome shotgun sequence	Actinoplanes consettensis	0.77	100	708	NZ_BOQP01000110.1
Pseudomonas lactis strain WS 5404 41_709_1.85223, whole genome shotgun sequence	Pseudomonas lactis	0.73	100	709	NZ_JAAQYI010000041.1
Streptomyces sp. WAC 01325 AA000377-572_WAC01325, whole genome shotgun sequence	Streptomyces sp. WAC 01325	0.61	98.08	715	NZ_QHKK01000572.1
Pseudomonas syringae pv. syringae strain MB03 Contig68, whole genome shotgun sequence	Pseudomonas syringae pv. syringae	1	100	717	NZ_LAGV01000068.1
Vibrio parahaemolyticus strain A2_8 A2_8_contig469, whole genome shotgun sequence	Vibrio parahaemolyticus	0.91	99.81	717	NZ_NNQS01000469.1
Lunatimonas lonarensis strain AK24 S14_contig_128, whole genome shotgun sequence	Lunatimonas lonarensis	0.78	100	719	NZ_AQHR01000030.1
Microbacterium karelineae strain TRM 80801 313, whole genome shotgun sequence	Microbacterium karelineae	1	100	720	NZ_WFIX01000144.1
Pseudomonas aeruginosa strain UMB151 NODE_204_length_721_cov_0.531987, whole genome shotgun sequence	Pseudomonas aeruginosa	0.95	99.82	721	NZ_WUDO01000204.1
Salmonella enterica subsp. enterica serovar Typhimurium str. DT104 strain H70 isolate H70, whole genome shotgun sequence	Salmonella enterica subsp. enterica serovar Typhimurium str. DT104	0.81	93.76	722	NZ_CTGR01000078.1
Pseudomonas aeruginosa strain HPAS10 NODE_106_length_723_cov_1.27554, whole genome shotgun sequence	Pseudomonas aeruginosa	0.85	89.35	723	NZ_JAHVND010000106.1
Xanthomonas oryzae pv. oryzae strain YN11 XOO_yn11_contig56203, whole genome shotgun sequence	Xanthomonas oryzae pv. oryzae	1	100	724	NZ_JRJL01000408.1
Xanthomonas oryzae pv. oryzae strain YN11 scaffold407, whole genome shotgun sequence	Xanthomonas oryzae pv. oryzae	1	100	724	NZ_QNPM01000408.1
Xanthomonas citri pv. citri strain FDC 828 plasmid unnamed XacA828PLS_ctg0055, whole genome shotgun sequence	Xanthomonas citri pv. citri	0.75	100	729	NZ_LAUP01000120.1
Citrobacter rodentium strain ATCC 51459 Contig279, whole genome shotgun sequence	Citrobacter rodentium	0.77	92.97	732	NZ_JXUN01000279.1
Vibrio parahaemolyticus strain B5_2 B5_2_contig502, whole genome shotgun sequence	Vibrio parahaemolyticus	0.58	100	732	NZ_NNOA01000502.1
Agrobacterium sp. LAD9 Scaffold10_3, whole genome shotgun sequence	Agrobacterium sp. LAD9	1	100	733	NZ_PHGS01000037.1
Pseudomonas saxonica strain DSM 108990 141_733_4.58581, whole genome shotgun sequence	Pseudomonas saxonica	1	100	733	NZ_VFIP01000141.1
Chryseobacterium cucumeris strain GSE06 scaffold_26, whole genome shotgun sequence	Chryseobacterium cucumeris	0.8	100	734	NZ_LUVZ01000019.1
Enterobacter sp. HPCN14 Scaffold_26, whole genome shotgun sequence	Enterobacter sp. HPCN14	0.54	99.38	734	NZ_QGNL01000021.1
Rhizobium wenxiniae strain HU50 NODE_HU50_76, whole genome shotgun sequence	Rhizobium wenxiniae	0.81	93.8	735	NZ_JAEUAN010000076.1
Psychrilyobacter sp. S5 NODE_82_length_736_cov_5.38259, whole genome shotgun sequence	Psychrilyobacter sp. S5	0.51	100	736	NZ_QQOU01000080.1
Psychrilyobacter sp. SD5 NODE_82_length_736_cov_5.38259, whole genome shotgun sequence	Psychrilyobacter sp. SD5	0.51	100	736	NZ_QUAJ01000080.1
Prevotella intermedia strain ATCC 15033 scaffold54.1, whole genome shotgun sequence	Prevotella intermedia	1	100	737	NZ_QXEN01000054.1
Vibrio parahaemolyticus strain D8_7 D8_7_contig385, whole genome shotgun sequence	Vibrio parahaemolyticus	1	99.83	739	NZ_NNHZ01000385.1
Salmonella enterica subsp. enterica serovar Dublin strain R8_3358_R1 NODE_61_length_739_cov_0.05625_ID_121, whole genome shotgun sequence	Salmonella enterica subsp. enterica serovar Dublin	0.6	98.6	739	NZ_NACD01000072.1
Chitinophaga agrisoli strain BN140078 contig_47, whole genome shotgun sequence	Chitinophaga agrisoli	0.83	99.39	742	NZ_VUOC01000046.1
Acutalibacter muris strain WYJ34-Z31 Scaffold131_1, whole genome shotgun sequence	Acutalibacter muris	0.72	100	742	NZ_QWLF01000131.1
Cytobacillus firmus NBRC 15306, whole genome shotgun sequence	Cytobacillus firmus NBRC 15306	0.53	100	743	NZ_BCUY01000241.1
Vibrio diabolicus strain A1SM3 NODE_25_length_746_cov_1.255605, whole genome shotgun sequence	Vibrio diabolicus	0.78	100	746	NZ_SDKB01000024.1
Cronobacter sakazakii strain cro663A2 contig72, whole genome shotgun sequence	Cronobacter sakazakii	0.87	100	749	NZ_NRJU01000072.1
Clostridium perfringens strain 1805-89 NODE_158_length_750_cov_3.447, whole genome shotgun sequence	Clostridium perfringens	1	100	750	NZ_JACOHL010000157.1
Mycobacteroides abscessus strain G88 G88_25, whole genome shotgun sequence	Mycobacteroides abscessus	1	100	750	NZ_QDFB01000025.1
Geobacillus stearothermophilus strain FHS-PPGT130 scaffold_166, whole genome shotgun sequence	Geobacillus stearothermophilus	1	99.66	750	NZ_RCTJ01000166.1
Staphylococcus hominis isolate I4, whole genome shotgun sequence	Staphylococcus hominis	1	100	752	NZ_FBVL01000073.1
Facklamia lactis strain DSM 111019 13_752_1.4368, whole genome shotgun sequence	Facklamia lactis	0.91	98.89	752	NZ_JACBXR010000013.1
Klebsiella aerogenes strain CRE39 NODE_53_length_755_cov_2.07571, whole genome shotgun sequence	Klebsiella aerogenes	1	90.76	755	NZ_PXKM01000053.1
Shigella flexneri strain S29 NODE_311_length_755_cov_2418.9, whole genome shotgun sequence	Shigella flexneri	0.52	99.35	755	NZ_JAAGAC010000311.1
Virgibacillus salarius strain 720a NODE_149_length_760_cov_6.503949, whole genome shotgun sequence	Virgibacillus salarius	1	100	760	NZ_JAGSOT010000148.1
Glutamicibacter soli strain M275 NODE_56_length_760_cov_3.706161, whole genome shotgun sequence	Glutamicibacter soli	1	100	760	NZ_WYDN01000055.1
Mycobacterium simiae strain JAL-560-SIM 452, whole genome shotgun sequence	Mycobacterium simiae	1	100	761	NZ_VTZN01000452.1
Mycolicibacter arupensis strain JAL-634 187, whole genome shotgun sequence	Mycolicibacter arupensis	1	100	761	NZ_VUJZ01000187.1
Staphylococcus aureus strain K139 39, whole genome shotgun sequence	Staphylococcus aureus	1	100	761	NZ_JAHLZK010000039.1
Arenibacter arenosicollis strain BSSL-BM3 66, whole genome shotgun sequence	Arenibacter arenosicollis	0.93	99.82	763	NZ_JACLHY010000065.1
Salmonella enterica subsp. enterica serovar Typhimurium strain HS5437 NODE_53_763_829_67, whole genome shotgun sequence	Salmonella enterica subsp. enterica serovar Typhimurium	0.61	96.7	763	NZ_JAATGZ010000053.1
Salmonella enterica subsp. enterica serovar Java strain HIY0034 NODE_33_length_764_cov_1.178964, whole genome shotgun sequence	Salmonella enterica subsp. enterica serovar Java	0.61	96.15	764	NZ_RSCB02000033.1
Pseudomonas gessardii strain G4779 165_764_1.84615, whole genome shotgun sequence	Pseudomonas gessardii	0.51	100	764	NZ_JAAQYP010000164.1
Sphingomonas koreensis strain KCTC 2883 NODE_56, whole genome shotgun sequence	Sphingomonas koreensis	0.75	100	773	NZ_QQWJ01000056.1
Salmonella enterica subsp. enterica serovar Typhimurium strain CFSAN033901 CFSAN033901_contig0099, whole genome shotgun sequence	Salmonella enterica subsp. enterica serovar Typhimurium	0.6	99.16	773	NZ_LVFQ01000099.1
Salmonella enterica subsp. enterica serovar Typhimurium strain CFSAN033901 CFSAN033901_contig0098, whole genome shotgun sequence	Salmonella enterica subsp. enterica serovar Typhimurium	0.6	99.16	773	NZ_LVFQ01000098.1
Salinispora arenicola strain NBRC 105043 sequence068, whole genome shotgun sequence	Salinispora arenicola	0.89	100	776	NZ_BOQM01000068.1
Streptococcus pyogenes strain S417 417_Scf_70, whole genome shotgun sequence	Streptococcus pyogenes	1	99.49	777	NZ_WUWP01000070.1
Streptococcus pyogenes strain spy-1397 1397_Scf_47, whole genome shotgun sequence	Streptococcus pyogenes	1	99.83	778	NZ_JAAGRU010000047.1
Staphylococcus chromogenes strain SNUC 1261 contig268, whole genome shotgun sequence	Staphylococcus chromogenes	1	100	781	NZ_PZBQ01000268.1
Serratia marcescens strain Sm2 scaffold_28, whole genome shotgun sequence	Serratia marcescens	1	99.83	787	NZ_JACEZW010000029.1
Klebsiella pneumoniae VA360 MTE2.contig150, whole genome shotgun sequence	Klebsiella pneumoniae VA360	0.81	98.13	788	NZ_ANGI02000057.1
Pseudomonas viridiflava isolate p7.H4, whole genome shotgun sequence	Pseudomonas viridiflava	0.73	99.77	791	NZ_UWCU01000101.1
Salmonella enterica subsp. enterica serovar Anatum strain HIY0055 NODE_39_length_791_cov_1.037651, whole genome shotgun sequence	Salmonella enterica subsp. enterica serovar Anatum	0.92	88.83	791	NZ_VCXP02000039.1
Pseudomonas helleri strain DSM 28141 152_797_1.88806, whole genome shotgun sequence	Pseudomonas helleri	0.97	100	797	NZ_JYLE01000152.1
Shigella sonnei strain SSGM5126 scaffold_385, whole genome shotgun sequence	Shigella sonnei	0.63	97.58	797	NZ_LJOH01000386.1
Streptococcus agalactiae isolate SA91, whole genome shotgun sequence	Streptococcus agalactiae	0.6	100	802	NZ_FJQN01000124.1
Mycoplasmopsis anatis strain DP06 DP06_22, whole genome shotgun sequence	Mycoplasmopsis anatis	0.94	100	806	NZ_JABZFH010000022.1
Xanthomonas citri pv. citri strain LL095-08 NODE_97_length_809_cov_1.71311_ID_13550_809, whole genome shotgun sequence	Xanthomonas citri pv. citri	0.77	94.99	809	NZ_JAABGX010000977.1
Salmonella enterica subsp. enterica serovar Newport strain R8_1598_R1 NODE_62_length_810_cov_0.0675105_ID_123, whole genome shotgun sequence	Salmonella enterica subsp. enterica serovar Newport	0.58	98.26	810	NZ_NABT01000072.1
Actinomadura sp. WAC 06369 AA000011-393_WAC06369, whole genome shotgun sequence	Actinomadura sp. WAC 06369	1	90.08	813	NZ_QHJN01000397.1
Shigella flexneri strain FC2101 NODE_327_length_815_cov_572.67_ID_653, whole genome shotgun sequence	Shigella flexneri	0.56	99.4	815	NZ_PDXU01000327.1
Klebsiella pneumoniae strain KP14_C NODE_42_length_818_cov_1.190798_pilon, whole genome shotgun sequence	Klebsiella pneumoniae	0.57	96.77	818	NZ_WMNQ01000042.1
Staphylococcus haemolyticus strain SNUC 192 contig132, whole genome shotgun sequence	Staphylococcus haemolyticus	0.9	99.81	821	NZ_QYJL01000128.1
Enterobacter hormaechei subsp. steigerwaltii strain ND15 contig50, whole genome shotgun sequence	Enterobacter hormaechei subsp. steigerwaltii	0.92	100	824	NZ_JUHY01000050.1
Enterobacter cloacae strain TUM15668, whole genome shotgun sequence	Enterobacter cloacae	0.81	92.98	824	NZ_BGLK01000158.1
Enterobacter hormaechei subsp. xiangfangensis strain ND13 contig56, whole genome shotgun sequence	Enterobacter hormaechei subsp. xiangfangensis	1	100	825	NZ_JTCA02000056.1
Paenibacillus lautus strain PLV Scaffold_36, whole genome shotgun sequence	Paenibacillus lautus	1	100	830	NZ_JAIFIS010000033.1
Campylobacter hepaticus strain SA32L scaffold_48, whole genome shotgun sequence	Campylobacter hepaticus	1	100	831	NZ_QURT01000048.1
Pseudomonas aeruginosa strain CriePir178 NODE_473_length_835_cov_1.207627, whole genome shotgun sequence	Pseudomonas aeruginosa	0.61	96.98	835	NZ_JAHYAP010000473.1
Shigella sonnei strain DMB SH20158 MOD1-SH20158_412_length_835_cov_652.885897, whole genome shotgun sequence	Shigella sonnei	0.56	98.5	835	NZ_QWTK01000412.1
Salmonella enterica subsp. enterica serovar Dublin strain SE850 850_contig_152, whole genome shotgun sequence	Salmonella enterica subsp. enterica serovar Dublin	0.81	94.83	836	NZ_PDOL01000138.1
Cronobacter turicensis strain cro3064B1 contig127, whole genome shotgun sequence	Cronobacter turicensis	1	100	837	NZ_NRJM01000127.1
Yersinia similis strain R819, whole genome shotgun sequence	Yersinia similis	1	100	837	NZ_CPZI01000092.1
Salmonella enterica subsp. enterica serovar Typhimurium strain CFSAN033896 CFSAN033896_contig0072, whole genome shotgun sequence	Salmonella enterica subsp. enterica serovar Typhimurium	0.61	98.9	837	NZ_LVFS01000073.1
Shigella sonnei strain 201400855_1, whole genome shotgun sequence	Shigella sonnei	1	88.07	843	NZ_CWVI01000335.1
Klebsiella pneumoniae strain L123 SPA_L123_ctg088, whole genome shotgun sequence	Klebsiella pneumoniae	0.52	100	843	NZ_NLCY01000088.1
Streptococcus agalactiae isolate SA118, whole genome shotgun sequence	Streptococcus agalactiae	0.6	100	846	NZ_FJOX01000151.1
Pseudomonas aeruginosa strain HUM-263 PA3_H4_NODE_148_length_850_cov_2.41412_ID_295, whole genome shotgun sequence	Pseudomonas aeruginosa	0.61	99.45	850	NZ_RAAV01000014.1
Salmonella enterica subsp. enterica serovar Muenster strain CVM N29310 N29310_contig_105, whole genome shotgun sequence	Salmonella enterica subsp. enterica serovar Muenster	0.81	95.45	851	NZ_JYTO01000105.1
Chryseobacterium artocarpi strain UTM-3 scaffold_23, whole genome shotgun sequence	Chryseobacterium artocarpi	0.75	99.55	855	NZ_MAYH01000016.1
Salmonella enterica subsp. enterica serovar Typhimurium strain HS5344 NODE_69_857_706227, whole genome shotgun sequence	Salmonella enterica subsp. enterica serovar Typhimurium	0.54	98.76	857	NZ_JAATGY010000069.1
Corynebacterium glutamicum strain 52 Scaffolds_38_861, whole genome shotgun sequence	Corynebacterium glutamicum	1	98.33	861	NZ_JACENJ010000038.1
Citrobacter rodentium strain ATCC 51459 Contig328, whole genome shotgun sequence	Citrobacter rodentium	0.62	97.29	861	NZ_JXUN01000328.1
Shewanella intestini strain MCCC 1A01895 Scaffold52, whole genome shotgun sequence	Shewanella intestini	0.63	100	862	NZ_JAAIKR010000052.1
Pseudomonas aeruginosa strain PIPAS2 NODE_75_length_863_cov_2.31043, whole genome shotgun sequence	Pseudomonas aeruginosa	1	90.76	863	NZ_JAHVNU010000075.1
Staphylococcus aureus strain EE08 22CSA8_1_(paired)_trimmed_(paired)_contig_73, whole genome shotgun sequence	Staphylococcus aureus	1	94.42	864	NZ_WFIF01000064.1
Pseudomonas aeruginosa P49 contig00143, whole genome shotgun sequence	Pseudomonas aeruginosa P49	1	100	866	NZ_AMVQ01000141.1
Anoxybacillus flavithermus strain WS5448 175_873_1.14745, whole genome shotgun sequence	Anoxybacillus flavithermus	0.78	100	873	NZ_JABJVC010000175.1
Salmonella enterica subsp. enterica serovar Agona strain HIY0191 NODE_36_length_874_cov_1.184739, whole genome shotgun sequence	Salmonella enterica subsp. enterica serovar Agona	1	88.01	874	NZ_VCUS02000036.1
Salmonella enterica subsp. enterica serovar Typhimurium strain B70CEB11 NODE_44_length_874_cov_695.441767, whole genome shotgun sequence	Salmonella enterica subsp. enterica serovar Typhimurium	0.61	96.7	874	NZ_VKKO01000044.1
Cronobacter sakazakii strain cro664W contig68, whole genome shotgun sequence	Cronobacter sakazakii	0.59	100	878	NZ_NRKX01000068.1
Shigella boydii strain 603233 603233_425, whole genome shotgun sequence	Shigella boydii	0.63	98.66	891	NZ_LPSZ01000423.1
Salmonella enterica subsp. enterica strain SA69 contig_22, whole genome shotgun sequence	Salmonella enterica subsp. enterica	1	99.83	895	NZ_QSNJ01000022.1
Xanthomonas citri pv. citri strain LP036-1 NODE_67_length_898_cov_1.87454_ID_8778_898, whole genome shotgun sequence	Xanthomonas citri pv. citri	1	99.83	898	NZ_JAABBS010000409.1
Pseudomonas aeruginosa isolate XDR-PA, whole genome shotgun sequence	Pseudomonas aeruginosa	0.77	100	898	NZ_CAADMR010001714.1
Streptococcus agalactiae isolate SA120, whole genome shotgun sequence	Streptococcus agalactiae	0.6	100	905	NZ_FJPN01000165.1
Streptococcus pyogenes strain spy-1326 1326_Scf_66, whole genome shotgun sequence	Streptococcus pyogenes	1	99.83	908	NZ_JAAGRT010000066.1
Klebsiella pneumoniae strain CriePir183 NODE_78_length_910_cov_1.264368, whole genome shotgun sequence	Klebsiella pneumoniae	0.61	97.8	910	NZ_WJVT01000078.1
Pseudomonas aeruginosa isolate XDR-PA, whole genome shotgun sequence	Pseudomonas aeruginosa	0.74	100	912	NZ_CAADMF010001414.1
Tautonia sociabilis strain GM2012 NODE_126_length_913_cov_62.626_ID_7651, whole genome shotgun sequence	Tautonia sociabilis	1	100	913	NZ_RYZH01000126.1
Pseudomonas aeruginosa strain PAS1 PAS1_Contig_171, whole genome shotgun sequence	Pseudomonas aeruginosa	1	100	915	NZ_NIJE01000171.1
Arthrobacter nitrophenolicus strain S-A1 NODE_45_length_916_cov_4.046895, whole genome shotgun sequence	Arthrobacter nitrophenolicus	1	100	916	NZ_SMZQ01000038.1
Pseudomonas viridiflava isolate p7.H11, whole genome shotgun sequence	Pseudomonas viridiflava	1	99.83	918	NZ_UWCQ01000132.1
Salmonella enterica subsp. enterica serovar Anatum strain Sal-4179 NODE_20_length_920_cov_0.798235, whole genome shotgun sequence	Salmonella enterica subsp. enterica serovar Anatum	1	91.53	920	NZ_WHXF01000020.1
Citrobacter rodentium strain ATCC 51459 Contig284, whole genome shotgun sequence	Citrobacter rodentium	0.77	92.97	921	NZ_JXUN01000284.1
Yersinia mollaretii isolate MGYG-HGUT-02471, whole genome shotgun sequence	Yersinia mollaretii	1	100	935	NZ_CABMMJ010000037.1
Yersinia mollaretii strain FE82747, whole genome shotgun sequence	Yersinia mollaretii	1	100	935	NZ_CQBM01000037.1
Yersinia pseudotuberculosis strain No5, whole genome shotgun sequence	Yersinia pseudotuberculosis	1	100	935	NZ_CQEU01000079.1
Staphylococcus coagulans strain p15691995 NODE_22, whole genome shotgun sequence	Staphylococcus coagulans	1	96.96	935	NZ_JABBLO010000022.1
Pseudomonas viridiflava isolate p7.G11, whole genome shotgun sequence	Pseudomonas viridiflava	0.87	99.61	935	NZ_UWCJ01000111.1
Corynebacterium tuscaniense strain CCUG 51321T contig_0000140, whole genome shotgun sequence	Corynebacterium tuscaniense	1	99.15	937	NZ_VXKH01000140.1
Staphylococcus capitis strain SNUC 1187 contig047, whole genome shotgun sequence	Staphylococcus capitis	1	99.83	939	NZ_PZDE01000047.1
Yersinia pestis PY-48 PY_48.contig.75_1, whole genome shotgun sequence	Yersinia pestis PY-48	0.61	97.8	943	NZ_AKSM01000035.1
Staphylococcus chromogenes strain SNUC 5084 contig114, whole genome shotgun sequence	Staphylococcus chromogenes	1	99.83	945	NZ_PZBK01000114.1
Xanthomonas vasicola pv. zeae strain X01 NODE_104_length_947_cov_3.3, whole genome shotgun sequence	Xanthomonas vasicola pv. zeae	1	100	947	NZ_QCXJ01000036.1
Salmonella enterica subsp. enterica serovar Infantis strain SI-03 NODE_54_length_949_cov_0.807786, whole genome shotgun sequence	Salmonella enterica subsp. enterica serovar Infantis	0.61	98.9	949	NZ_JAEHEA010000054.1
Klebsiella pneumoniae strain TUM1808, whole genome shotgun sequence	Klebsiella pneumoniae	0.8	99.79	952	NZ_BGLP01000192.1
Klebsiella pneumoniae strain 9-9 NODE_71_length_955_cov_2.280182, whole genome shotgun sequence	Klebsiella pneumoniae	1	100	955	NZ_JAAFCH010000071.1
Pseudomonas aeruginosa isolate XDR-PA, whole genome shotgun sequence	Pseudomonas aeruginosa	0.87	100	959	NZ_CAADNH010001212.1
Roseomonas selenitidurans strain BU-1 NODE_113_length_2141_cov_1.500490_2, whole genome shotgun sequence	Roseomonas selenitidurans	1	99.83	960	NZ_JAAVNE010000129.1
Pseudomonas aeruginosa strain HPAR1 NODE_95_length_960_cov_2.50736, whole genome shotgun sequence	Pseudomonas aeruginosa	0.61	97.25	960	NZ_JAHVMU010000095.1
Streptomyces sp. Ru72 contig00239, whole genome shotgun sequence	Streptomyces sp. Ru72	1	99.49	961	NZ_PQSR01000239.1
Acinetobacter baumannii strain 433H NODE_89_length_962_cov_0.295378, whole genome shotgun sequence	Acinetobacter baumannii	0.97	100	962	NZ_RYVU01000089.1
Shigella sp. SHS-9 NODE_333_length_962_cov_19876.1_ID_39368, whole genome shotgun sequence	Shigella sp. SHS-9	0.63	97.58	962	NZ_PYKT01000333.1
Rhodanobacter sp. FW510-T8 contig26, whole genome shotgun sequence	Rhodanobacter sp. FW510-T8	0.83	100	964	NZ_LVJT01000033.1
Salmonella enterica strain NGUA-12_S12, whole genome shotgun sequence	Salmonella enterica	1	91.58	965	NZ_BCOK01000078.1
Vibrio parahaemolyticus strain A1_9 A1_9_contig230, whole genome shotgun sequence	Vibrio parahaemolyticus	0.61	99.73	965	NZ_NNRA01000230.1
Pseudomonas viridiflava isolate p7.H1, whole genome shotgun sequence	Pseudomonas viridiflava	1	100	966	NZ_UWCP01000076.1
Salinibacterium sp. NSLL150 SLL-W1-150-1_scaffold5, whole genome shotgun sequence	Salinibacterium sp. NSLL150	1	99.49	966	NZ_JADYWI010000005.1
Salmonella enterica subsp. enterica serovar Typhimurium strain R8_0784_R1 NODE_67_length_968_cov_0.0759494_ID_133, whole genome shotgun sequence	Salmonella enterica subsp. enterica serovar Typhimurium	0.61	97.8	968	NZ_NABA01000075.1
Staphylococcus aureus strain BP7 NODE_39_length_970_cov_1.75301, whole genome shotgun sequence	Staphylococcus aureus	1	100	970	NZ_JAHNUY010000039.1
Salmonella enterica subsp. enterica serovar Schwarzengrund strain NCTR75 NCTR_75_contig_13, whole genome shotgun sequence	Salmonella enterica subsp. enterica serovar Schwarzengrund	0.59	99.14	971	NZ_NQWP01000013.1
Streptococcus pseudopneumoniae strain BHN890 contig263, whole genome shotgun sequence	Streptococcus pseudopneumoniae	1	99.83	973	NZ_SOQN01000263.1
Pseudomonas sp. Ant30-3 contig_199, whole genome shotgun sequence	Pseudomonas sp. Ant30-3	1	100	980	NZ_JMCL01000199.1
Faecalibacterium prausnitzii strain ATCC 27766 NODE_68_length_982_cov_208.409, whole genome shotgun sequence	Faecalibacterium prausnitzii	1	100	982	NZ_PXUQ01000065.1
Faecalibacterium prausnitzii strain APC922/41-1 NODE_1479_length_982_cov_2480.97, whole genome shotgun sequence	Faecalibacterium prausnitzii	1	100	982	NZ_PRLC01000047.1
Neobacillus vireti LMG 21834 contig05, whole genome shotgun sequence	Neobacillus vireti LMG 21834	0.67	100	982	NZ_ALAN01000005.1
Salmonella enterica subsp. enterica serovar Mbandaka strain HIY0136 NODE_32_length_983_cov_0.886682, whole genome shotgun sequence	Salmonella enterica subsp. enterica serovar Mbandaka	0.77	94.07	983	NZ_VCVY02000032.1
Klebsiella pneumoniae strain A1-3 scaffold_130, whole genome shotgun sequence	Klebsiella pneumoniae	1	100	989	NZ_JACEGO010000131.1
Vibrio parahaemolyticus strain B7_4 B7_4_contig332, whole genome shotgun sequence	Vibrio parahaemolyticus	0.98	99.83	992	NZ_NNNH01000332.1
Klebsiella pneumoniae strain F65 N_89_length_994, whole genome shotgun sequence	Klebsiella pneumoniae	1	100	994	NZ_JAANJS010000089.1
Serratia marcescens strain Sm8 scaffold_61, whole genome shotgun sequence	Serratia marcescens	0.97	100	994	NZ_JACFAB010000062.1
Salmonella enterica subsp. enterica strain SA1201 contig_19, whole genome shotgun sequence	Salmonella enterica subsp. enterica	0.6	96.33	995	NZ_QREX01000019.1
Klebsiella pneumoniae strain A2-1 scaffold_113, whole genome shotgun sequence	Klebsiella pneumoniae	1	100	996	NZ_JACEGX010000113.1
Cronobacter sakazakii strain cro780B3-2 contig31, whole genome shotgun sequence	Cronobacter sakazakii	1	99.66	997	NZ_NRKW01000031.1
Shigella flexneri Shi06HN091 Shi06HN091_0233, whole genome shotgun sequence	Shigella flexneri Shi06HN091	0.52	99.35	1001	NZ_AZQE01000233.1
Shigella flexneri 2001044 2001044_0164, whole genome shotgun sequence	Shigella flexneri 2001044	0.51	99.34	1001	NZ_AZPM01000164.1
Streptomyces sp. EAG2 Scaffold_162, whole genome shotgun sequence	Streptomyces sp. EAG2	1	100	1004	NZ_PITL01000162.1
Shigella sp. FC1882 NODE_354, whole genome shotgun sequence	Shigella sp. FC1882	0.63	98.39	1004	NZ_MDDI01000282.1
Enterobacter hormaechei subsp. xiangfangensis strain ND1 contig65, whole genome shotgun sequence	Enterobacter hormaechei subsp. xiangfangensis	1	100	1005	NZ_JWRS01000064.1
Pseudomonas viridiflava isolate p7.H2, whole genome shotgun sequence	Pseudomonas viridiflava	1	99.66	1006	NZ_UWCN01000132.1
Xanthomonas axonopodis pv. manihotis str. AT6B AT6B_contig152, whole genome shotgun sequence	Xanthomonas axonopodis pv. manihotis str. AT6B	1	100	1010	NZ_AKCX01000060.1
Acinetobacter baumannii strain 434H NODE_93_length_1010_cov_0.621390, whole genome shotgun sequence	Acinetobacter baumannii	1	100	1010	NZ_RYVT01000093.1
Acinetobacter baumannii strain H466 NODE_70_length_1012_cov_0.598204, whole genome shotgun sequence	Acinetobacter baumannii	1	98.98	1012	NZ_JABMIZ010000070.1
Shigella flexneri Shi06AH130 Shi06AH130_0343, whole genome shotgun sequence	Shigella flexneri Shi06AH130	0.51	99.35	1012	NZ_AZOW01000337.1
Cellulomonas citrea strain Ao-9 NODE_317_length_1014_cov_2.161218, whole genome shotgun sequence	Cellulomonas citrea	1	99.32	1014	NZ_VWSD01000316.1
Salmonella enterica subsp. enterica serovar Dublin strain R8_7251_R1 NODE_50_length_1014_cov_0.0568306_ID_99, whole genome shotgun sequence	Salmonella enterica subsp. enterica serovar Dublin	0.61	96.7	1014	NZ_MODR01000067.1
Shigella sonnei strain 2090STDY5461781, whole genome shotgun sequence	Shigella sonnei	0.56	98.5	1019	NZ_FTSJ01000369.1
Salmonella enterica subsp. enterica serovar Typhimurium strain CFSAN033899 CFSAN033899_contig0188, whole genome shotgun sequence	Salmonella enterica subsp. enterica serovar Typhimurium	0.76	93.35	1024	NZ_LUIU01000189.1
Listeria monocytogenes SHL009 contig14, whole genome shotgun sequence	Listeria monocytogenes SHL009	1	100	1029	NZ_APII01000014.1
Mycobacterium tuberculosis strain 23_USFQDG NODE_81_length_1029_cov_2.097536, whole genome shotgun sequence	Mycobacterium tuberculosis	0.97	100	1029	NZ_VBVD01000081.1
Acinetobacter baumannii strain A580 NODE_239, whole genome shotgun sequence	Acinetobacter baumannii	1	100	1031	NZ_SGSI01000275.1
Xanthomonas citri pv. citri strain LK127-01 NODE_66_length_1033_cov_1.83054_ID_8503_1033, whole genome shotgun sequence	Xanthomonas citri pv. citri	1	99.49	1033	NZ_JAAAZF010000012.1
Pseudomonas aeruginosa strain SMC4386 contig_178, whole genome shotgun sequence	Pseudomonas aeruginosa	1	87.14	1040	NZ_LOQZ01000178.1
Lactobacillus gasseri CECT 5714 Scaffolds_11_1042, whole genome shotgun sequence	Lactobacillus gasseri CECT 5714	0.78	100	1042	NZ_JAHTLW010000010.1
Staphylococcus epidermidis strain PR246B0 NODE_75_length_1044_cov_0.549618_ID_149, whole genome shotgun sequence	Staphylococcus epidermidis	0.81	92.96	1044	NZ_PCFD01000075.1
Citrobacter freundii strain KE4387 contig_KE4387_49, whole genome shotgun sequence	Citrobacter freundii	1	100	1048	NZ_VSSK01000045.1
Enterococcus faecium strain HPCN13 Scaffold_94, whole genome shotgun sequence	Enterococcus faecium	0.73	99.77	1052	NZ_QGKP01000092.1
Shigella flexneri 2002035 2002035_0194, whole genome shotgun sequence	Shigella flexneri 2002035	0.51	99.34	1052	NZ_AZQJ01000194.1
Shigella flexneri 2001048 2001048_0150, whole genome shotgun sequence	Shigella flexneri 2001048	0.51	99.34	1052	NZ_AZQI01000150.1
Staphylococcus aureus strain N315-L100-2 contig60, whole genome shotgun sequence	Staphylococcus aureus	1	100	1056	NZ_LSAN01000060.1
Klebsiella pneumoniae strain 4-69 NODE_57_length_1058_cov_1.769623, whole genome shotgun sequence	Klebsiella pneumoniae	1	100	1058	NZ_JAAFDV010000057.1
Halorhodospira halophila strain IM 9630 scaffold0030, whole genome shotgun sequence	Halorhodospira halophila	1	99.66	1068	NZ_NRRO01000030.1
Pseudomonas plecoglossicida strain TND35 TND35_contig_66_consensus, whole genome shotgun sequence	Pseudomonas plecoglossicida	0.84	100	1068	NZ_JOJY01000020.1
Pseudomonas sp. PS24 2828-6-18_S1_L001_R1_001_(paired)_contig_88, whole genome shotgun sequence	Pseudomonas sp. PS24	0.61	94.78	1073	NZ_VXCP01000088.1
Salmonella enterica subsp. enterica serovar Panama strain CDC2 NODE_51_length_1074_cov_3463.196738, whole genome shotgun sequence	Salmonella enterica subsp. enterica serovar Panama	0.56	99.4	1074	NZ_QLHA01000051.1
Pseudomonas aeruginosa strain Pa1076 K8_S45_R1__paired__contig_215, whole genome shotgun sequence	Pseudomonas aeruginosa	0.81	94.83	1080	NZ_NRCB01000215.1
Salmonella enterica subsp. enterica serovar Hadar strain NCTR488 NCTR_488_contig_16, whole genome shotgun sequence	Salmonella enterica subsp. enterica serovar Hadar	0.81	94.61	1082	NZ_NQWJ01000016.1
Grimontia celer strain CECT 9029, whole genome shotgun sequence	Grimontia celer	1	99.83	1083	NZ_FIZX01000023.1
Yersinia pseudotuberculosis strain IP32463, whole genome shotgun sequence	Yersinia pseudotuberculosis	1	100	1086	NZ_CPXB01000096.1
Shigella flexneri 2a strain 24570, whole genome shotgun sequence	Shigella flexneri 2a	0.56	99.39	1090	NZ_CELV01000263.1
Pseudomonas lactis strain WS 4997 23_1092_1.79793, whole genome shotgun sequence	Pseudomonas lactis	0.61	100	1092	NZ_JAAQYK010000022.1
Vibrio parahaemolyticus strain C7_2 C7_2_contig061, whole genome shotgun sequence	Vibrio parahaemolyticus	1	99.83	1095	NZ_NNKH01000061.1
Klebsiella pneumoniae strain HH510E2I NODE_84_length_1097_cov_2.96495_ID_167, whole genome shotgun sequence	Klebsiella pneumoniae	1	99.66	1097	NZ_PDVF01000082.1
Streptococcus massiliensis 4401825, whole genome shotgun sequence	Streptococcus massiliensis 4401825	1	100	1100	NZ_CANO01000095.1
Citrobacter rodentium strain ATCC 51459 Contig345, whole genome shotgun sequence	Citrobacter rodentium	0.54	97.82	1101	NZ_JXUN01000345.1
Salmonella enterica subsp. enterica serovar Typhimurium strain CFSAN033859 CFSAN033859_contig0099, whole genome shotgun sequence	Salmonella enterica subsp. enterica serovar Typhimurium	1	93.74	1106	NZ_LUJG01000100.1
Salmonella enterica subsp. enterica serovar Panama strain CDC4 NODE_35_length_1110_cov_4781.403147, whole genome shotgun sequence	Salmonella enterica subsp. enterica serovar Panama	0.81	94.61	1110	NZ_QLGI01000035.1
Cronobacter sakazakii strain cro645A3-2 contig133, whole genome shotgun sequence	Cronobacter sakazakii	1	100	1115	NZ_NRJV01000133.1
Salmonella enterica subsp. enterica serovar Typhimurium strain 311 NODE_27_length_1117_cov_0.956566, whole genome shotgun sequence	Salmonella enterica subsp. enterica serovar Typhimurium	0.61	98.9	1117	NZ_JACKZW010000027.1
Cronobacter sakazakii strain cro4114B1 contig29, whole genome shotgun sequence	Cronobacter sakazakii	1	100	1121	NZ_NRKI01000029.1
Salmonella enterica subsp. enterica serovar Muenchen strain HIY0178 NODE_29_length_1121_cov_1.449698, whole genome shotgun sequence	Salmonella enterica subsp. enterica serovar Muenchen	0.59	95.44	1121	NZ_VCUZ02000029.1
Phocaeicola vulgatus strain am_0224 Scaffold_0098, whole genome shotgun sequence	Phocaeicola vulgatus	1	87.18	1125	NZ_RCXY01000098.1
Shigella sonnei strain CS14_1361403, whole genome shotgun sequence	Shigella sonnei	0.56	98.5	1126	NZ_CXEI01000343.1
Mariniblastus fucicola strain FC18 contig44, whole genome shotgun sequence	Mariniblastus fucicola	1	100	1127	NZ_LWSI01000042.1
Enterobacter hormaechei subsp. xiangfangensis strain ND11 contig52, whole genome shotgun sequence	Enterobacter hormaechei subsp. xiangfangensis	1	100	1130	NZ_JUHV01000052.1
Pseudomonas aeruginosa strain HUM-261 PA3_F4_NODE_97_length_1130_cov_2.16795_ID_193, whole genome shotgun sequence	Pseudomonas aeruginosa	0.61	99.45	1130	NZ_RACZ01000099.1
Shigella sonnei strain FC3209 NODE_337_length_1134_cov_1210.62_ID_673, whole genome shotgun sequence	Shigella sonnei	1	88.18	1134	NZ_NMXU01000337.1
Shigella sonnei strain 201401842_1, whole genome shotgun sequence	Shigella sonnei	0.56	99.1	1135	NZ_CWVY01000323.1
Pseudomonas aeruginosa strain W-101 scaffold44, whole genome shotgun sequence	Pseudomonas aeruginosa	1	99.83	1138	NZ_QURF01000043.1
Yersinia pestis CMCC71001 Contig_CMCC71001_9317, whole genome shotgun sequence	Yersinia pestis CMCC71001	1	87.18	1138	NZ_ADRC01001493.1
Salmonella enterica subsp. enterica serovar Dublin strain R9_3250_R1 NODE_56_length_1139_cov_0.0826923_ID_111, whole genome shotgun sequence	Salmonella enterica subsp. enterica serovar Dublin	0.61	98.9	1139	NZ_MODK01000026.1
Fructilactobacillus sanfranciscensis strain TMW 1.1597 seq26, whole genome shotgun sequence	Fructilactobacillus sanfranciscensis	0.69	99.51	1143	NZ_MIYF01000019.1
Pseudomonas fluorescens strain ITEM 17298 NODE_88_length_1145_cov_1.49129_ID_175, whole genome shotgun sequence	Pseudomonas fluorescens	1	100	1145	NZ_NPKB01000033.1
Streptococcus suis strain NJAU-TF-202 202_scaffold3_2, whole genome shotgun sequence	Streptococcus suis	0.61	96.15	1145	NZ_JRHU01000005.1
Lujinxingia litoralis strain B210 B210_contig28, whole genome shotgun sequence	Lujinxingia litoralis	0.87	100	1146	NZ_QHKO01000028.1
Salmonella enterica subsp. enterica serovar Derby strain HIY0185 NODE_24_length_1152_cov_0.958049, whole genome shotgun sequence	Salmonella enterica subsp. enterica serovar Derby	0.77	92.31	1152	NZ_VCUV02000024.1
Azoarcus communis strain LMG 5514 NODE_102_length_1157_cov_3.26505, whole genome shotgun sequence	Azoarcus communis	0.7	100	1157	NZ_WTVJ01000102.1
Paeniclostridium sordellii VPI 9048 cs9048.contig.46, whole genome shotgun sequence	Paeniclostridium sordellii VPI 9048	1	99.83	1158	NZ_AQGJ01000047.1
Salmonella enterica subsp. enterica serovar Typhimurium strain R9_3244_R1 NODE_81_length_1164_cov_0.141784_ID_161, whole genome shotgun sequence	Salmonella enterica subsp. enterica serovar Typhimurium	0.61	98.9	1164	NZ_MOCL01000021.1
Cronobacter dublinensis strain cro3314A3-1 contig57, whole genome shotgun sequence	Cronobacter dublinensis	1	100	1166	NZ_NROH01000057.1
Xanthomonas arboricola pv. juglandis strain J303 Contig_71, whole genome shotgun sequence	Xanthomonas arboricola pv. juglandis	1	100	1166	NZ_LSGZ01000131.1
Klebsiella pneumoniae strain FK2624 Scaffold44_1, whole genome shotgun sequence	Klebsiella pneumoniae	1	100	1166	NZ_VIGL01000046.1
Pseudomonas aeruginosa strain HPAS9 NODE_58_length_1170_cov_1.3376, whole genome shotgun sequence	Pseudomonas aeruginosa	1	90.59	1170	NZ_JAHVNC010000058.1
Pseudomonas aeruginosa isolate XDR-PA, whole genome shotgun sequence	Pseudomonas aeruginosa	1	100	1176	NZ_CAADNQ010001315.1
Haliea sp. SAOS-164 SAOS_164_contig_49, whole genome shotgun sequence	Haliea sp. SAOS-164	1	100	1182	NZ_SRLE01000048.1
Salmonella enterica subsp. enterica serovar Typhi strain PHL4653 PHL4653_contig_81, whole genome shotgun sequence	Salmonella enterica subsp. enterica serovar Typhi	0.62	98.37	1186	NZ_WSUO01000081.1
Pseudomonas aeruginosa strain HUM-254 PA3_H3_NODE_128_length_1187_cov_3.34891_ID_255, whole genome shotgun sequence	Pseudomonas aeruginosa	0.61	99.45	1187	NZ_QZYX01000103.1
Clostridium tetanomorphum DSM 665 contig44, whole genome shotgun sequence	Clostridium tetanomorphum DSM 665	1	99.83	1192	NZ_APJS01000044.1
Salmonella enterica subsp. enterica serovar Panama strain Sal-3776 NODE_29_length_1194_cov_2.910082, whole genome shotgun sequence	Salmonella enterica subsp. enterica serovar Panama	0.61	98.9	1194	NZ_QLFD01000029.1
Enterobacter sp. HN503E2II NODE_89_length_1195_cov_1.34925_ID_177, whole genome shotgun sequence	Enterobacter sp. HN503E2II	0.81	92.95	1195	NZ_PCFB01000174.1
Salmonella enterica subsp. enterica serovar Typhimurium strain LT21 NODE_49_length_1196_cov_1.98391, whole genome shotgun sequence	Salmonella enterica subsp. enterica serovar Typhimurium	0.94	99.1	1196	NZ_NDGT01000048.1
Acinetobacter genomosp. 33YU strain A354 contig_41, whole genome shotgun sequence	Acinetobacter genomosp. 33YU	0.62	93.57	1198	NZ_LFZQ01000041.1
Crenalkalicoccus roseus strain YIM 78023 Scaffold104, whole genome shotgun sequence	Crenalkalicoccus roseus	1	100	1199	NZ_SJDM01000104.1
Cronobacter sakazakii strain cro3415A1 contig38, whole genome shotgun sequence	Cronobacter sakazakii	1	100	1201	NZ_NRKL01000038.1
Streptococcus pseudopneumoniae strain BHN891 contig13, whole genome shotgun sequence	Streptococcus pseudopneumoniae	1	99.83	1201	NZ_SOQM01000013.1
Vibrio parahaemolyticus strain B5_6 B5_6_contig232, whole genome shotgun sequence	Vibrio parahaemolyticus	0.72	100	1201	NZ_NNNW01000232.1
Bifidobacterium sp. M0353 NODE_48_length_1202_cov_2.017010, whole genome shotgun sequence	Bifidobacterium sp. M0353	1	100	1202	NZ_JACFSB010000006.1
Pectobacterium versatile strain F018 F018LOC_26, whole genome shotgun sequence	Pectobacterium versatile	1	100	1204	NZ_PDVV01000026.1
Salmonella enterica subsp. enterica serovar Dublin strain R9_3235_R1 NODE_60_length_1210_cov_0.0648065_ID_129, whole genome shotgun sequence	Salmonella enterica subsp. enterica serovar Dublin	0.61	98.35	1210	NZ_MODL01000009.1
Salmonella enterica subsp. enterica serovar Typhimurium strain CFSAN033915 CFSAN033915_contig0206, whole genome shotgun sequence	Salmonella enterica subsp. enterica serovar Typhimurium	0.61	98.63	1213	NZ_LUIH01000207.1
Acinetobacter baumannii strain RCS7 18A2355_S381_R1_001__paired__contig_87, whole genome shotgun sequence	Acinetobacter baumannii	0.74	100	1218	NZ_SAXO01000087.1
Pseudomonas aeruginosa strain HUM-252 PA3_F3_NODE_118_length_1219_cov_2.89565_ID_235, whole genome shotgun sequence	Pseudomonas aeruginosa	0.61	99.45	1219	NZ_RACM01000096.1
Shigella sonnei strain b0061 contig00338, whole genome shotgun sequence	Shigella sonnei	1	88.18	1224	NZ_JAACXN010000338.1
Salmonella enterica subsp. enterica serovar Heidelberg strain SE1000 HEIDELBERG_S8_trimmed_contig_431, whole genome shotgun sequence	Salmonella enterica subsp. enterica serovar Heidelberg	0.61	96.7	1227	NZ_VCPZ01000414.1
Rhizobium sp. KAs_5_22 Scaffold_342, whole genome shotgun sequence	Rhizobium sp. KAs_5_22	1	100	1236	NZ_PKSP01000338.1
Salmonella enterica subsp. enterica serovar Panama strain CDC3 NODE_42_length_1237_cov_3101.604895, whole genome shotgun sequence	Salmonella enterica subsp. enterica serovar Panama	0.61	98.9	1237	NZ_QLGP01000042.1
Salmonella enterica subsp. enterica serovar Panama strain CDC33 NODE_40_length_1444_cov_3.193930, whole genome shotgun sequence	Salmonella enterica subsp. enterica serovar Panama	0.61	98.9	1245	NZ_QLGL01000040.1
Salmonella enterica subsp. enterica serovar Typhimurium strain R8_8132_R1 NODE_75_length_1247_cov_0.118467_ID_149, whole genome shotgun sequence	Salmonella enterica subsp. enterica serovar Typhimurium	0.61	98.9	1247	NZ_NAAV01000012.1
Salmonella enterica subsp. enterica serovar Typhimurium strain R8_9118_R1 NODE_76_length_1252_cov_0.130963_ID_151, whole genome shotgun sequence	Salmonella enterica subsp. enterica serovar Typhimurium	0.81	91.79	1252	NZ_MOCQ01000107.1
Phocaeicola dorei strain BIOML-A8 scaffold177_size1253, whole genome shotgun sequence	Phocaeicola dorei	1	86.83	1253	NZ_VVZE01000177.1
Cronobacter malonaticus strain cro3263A1 contig31, whole genome shotgun sequence	Cronobacter malonaticus	1	100	1256	NZ_NRMM01000031.1
Acetobacter sp. P5B1 scaffold89.1, whole genome shotgun sequence	Acetobacter sp. P5B1	1	99.49	1258	NZ_JACRVS010000086.1
Cronobacter sakazakii strain cro4215W contig49, whole genome shotgun sequence	Cronobacter sakazakii	1	100	1260	NZ_NRKF01000049.1
Fructilactobacillus lindneri strain TMW 1.2006 seq30, whole genome shotgun sequence	Fructilactobacillus lindneri	1	100	1263	NZ_MIXS01000023.1
Staphylococcus aureus strain AK046 71_L1_7071.R1.clean_(paired)_contig_44, whole genome shotgun sequence	Staphylococcus aureus	1	98.81	1263	NZ_PTCT01000044.1
Streptomyces sp. NBS 14/10 NBS-14-10_1__paired__trimmed__paired__contig_127, whole genome shotgun sequence	Streptomyces sp. NBS 14/10	1	100	1276	NZ_NCSM01000127.1
Salmonella enterica subsp. enterica serovar Typhimurium strain CFSAN033871 CFSAN033871_contig0098, whole genome shotgun sequence	Salmonella enterica subsp. enterica serovar Typhimurium	0.95	93.47	1276	NZ_LVGI01000099.1
Salmonella enterica subsp. enterica serovar Paratyphi B strain FSAN236CA SRR2088757.ctg000055, whole genome shotgun sequence	Salmonella enterica subsp. enterica serovar Paratyphi B	1	89.34	1276	NZ_LIKP01000052.1
Klebsiella pneumoniae strain 31KXXI NODE_124_length_1276_cov_1122.479566, whole genome shotgun sequence	Klebsiella pneumoniae	0.77	91.89	1276	NZ_JAAHAW010000124.1
Staphylococcus aureus strain AH018 67_L1_7067.R1.clean_(paired)_contig_40, whole genome shotgun sequence	Staphylococcus aureus	1	100	1282	NZ_PTCX01000040.1
Bacteroides fragilis strain 2-078382-3 contig00081, whole genome shotgun sequence	Bacteroides fragilis	1	100	1285	NZ_LIDV01000079.1
Salmonella enterica subsp. enterica serovar Panama strain CDC23 NODE_26_length_1490_cov_2.984968, whole genome shotgun sequence	Salmonella enterica subsp. enterica serovar Panama	0.61	98.9	1291	NZ_QLGW01000026.1
Shigella sonnei strain 2090STDY5461774, whole genome shotgun sequence	Shigella sonnei	0.56	98.2	1296	NZ_FTRZ01000350.1
Sneathiella chungangensis strain KCTC32476 contig18, whole genome shotgun sequence	Sneathiella chungangensis	0.69	100	1297	NZ_VNWO01000018.1
Shigella flexneri strain GX4s02 NODE_253, whole genome shotgun sequence	Shigella flexneri	0.73	99.54	1298	NZ_LVIL01000252.1
Fructilactobacillus sanfranciscensis strain TMW 1.2138 seq30, whole genome shotgun sequence	Fructilactobacillus sanfranciscensis	1	100	1303	NZ_MIXY01000024.1
Klebsiella pneumoniae strain Kp-KL49 scaffold_50, whole genome shotgun sequence	Klebsiella pneumoniae	1	100	1304	NZ_MQNA01000052.1
Cronobacter sakazakii strain cro211 contig43, whole genome shotgun sequence	Cronobacter sakazakii	1	100	1317	NZ_NRKN01000043.1
Salmonella enterica subsp. enterica serovar Senftenberg strain HIY0141 NODE_23_length_1317_cov_1.045378, whole genome shotgun sequence	Salmonella enterica subsp. enterica serovar Senftenberg	0.81	92.53	1317	NZ_VCVV02000023.1
Salmonella enterica subsp. enterica serovar Panama strain CDC21 NODE_28_length_1519_cov_2.943899, whole genome shotgun sequence	Salmonella enterica subsp. enterica serovar Panama	0.61	99.73	1320	NZ_QLGY01000028.1
Salmonella enterica subsp. enterica serovar Panama strain Sal-4046 NODE_37_length_1527_cov_2.140167, whole genome shotgun sequence	Salmonella enterica subsp. enterica serovar Panama	0.61	98.9	1328	NZ_QLES01000037.1
Priestia megaterium strain HECS6 NODE_37_length_1332_cov_1.63267, whole genome shotgun sequence	Priestia megaterium	0.61	97.25	1332	NZ_JAHVMP010000037.1
Salmonella enterica subsp. enterica serovar Typhimurium strain R9_3243_R1 NODE_75_length_1334_cov_0.0777328_ID_149, whole genome shotgun sequence	Salmonella enterica subsp. enterica serovar Typhimurium	0.61	98.9	1334	NZ_MOCM01000088.1
Photobacterium carnosum strain TMW 2.2021 Photobacterium_carnosum_TMW_22021_contig63, whole genome shotgun sequence	Photobacterium carnosum	0.76	100	1335	NZ_NPIB01000063.1
Salmonella enterica subsp. enterica serovar Panama strain C17 NODE_43_length_1342_cov_6.712570, whole genome shotgun sequence	Salmonella enterica subsp. enterica serovar Panama	0.58	99.14	1342	NZ_QLHM01000043.1
Salmonella enterica subsp. enterica strain SA882 contig_42, whole genome shotgun sequence	Salmonella enterica subsp. enterica	1	95.51	1348	NZ_QSNK01000042.1
Pseudomonas aeruginosa strain AR_0230 plasmid unnamed2	Pseudomonas aeruginosa	1	93.91	1350	NZ_CP027176.1
Salmonella enterica subsp. enterica serovar Anatum strain HIY0051 NODE_43_length_1351_cov_0.967320, whole genome shotgun sequence	Salmonella enterica subsp. enterica serovar Anatum	0.62	97.55	1351	NZ_VCXS02000043.1
Mycobacterium persicum strain H47 Scaffold_43, whole genome shotgun sequence	Mycobacterium persicum	1	98.47	1360	NZ_NKRA01000040.1
Salmonella enterica subsp. enterica serovar Infantis strain SE1017 INFANTIS_S9_trrimed_contig_186, whole genome shotgun sequence	Salmonella enterica subsp. enterica serovar Infantis	0.61	96.43	1361	NZ_VCQA01000168.1
Bacteroides uniformis strain BIOML-A30 scaffold71_size1367, whole genome shotgun sequence	Bacteroides uniformis	1	87.77	1367	NZ_WCUJ01000071.1
Citrobacter braakii strain Survcare336 NODE_24_length_1369_cov_1.43034, whole genome shotgun sequence	Citrobacter braakii	0.61	99.18	1369	NZ_JAFHFI010000024.1
Shigella sonnei strain FC653 NODE_316_length_1371_cov_980.044_ID_631, whole genome shotgun sequence	Shigella sonnei	0.63	97.58	1371	NZ_NMXY01000316.1
Cronobacter dublinensis strain cro2915W contig23, whole genome shotgun sequence	Cronobacter dublinensis	1	100	1383	NZ_NRNV01000023.1
Cronobacter sakazakii strain cro611A3 contig52, whole genome shotgun sequence	Cronobacter sakazakii	1	100	1386	NZ_NRMC01000052.1
Streptomyces albulus CCRC 11814 contig_233, whole genome shotgun sequence	Streptomyces albulus CCRC 11814	1	100	1392	NZ_AROY02000232.1
Salmonella enterica subsp. enterica serovar Panama strain CDC16 NODE_28_length_1593_cov_4.144667, whole genome shotgun sequence	Salmonella enterica subsp. enterica serovar Panama	0.61	98.9	1394	NZ_QLHE01000028.1
Xanthomonas citri pv. citri strain FDC 1662 XacA1662CHR_ctg0003, whole genome shotgun sequence	Xanthomonas citri pv. citri	1	100	1400	NZ_LAUN01000020.1
Acinetobacter baumannii strain SH25 26-SH25_1_(paired)_trimmed_(paired)_contig_142, whole genome shotgun sequence	Acinetobacter baumannii	0.81	91.51	1402	NZ_QOQX01000142.1
Yersinia pestis CMCCK110001 Contig_CMCCK110001_10166, whole genome shotgun sequence	Yersinia pestis CMCCK110001	1	87.18	1411	NZ_ADRS01001316.1
Providencia stuartii strain M2 NODE_39_length_1412_cov_0.894942, whole genome shotgun sequence	Providencia stuartii	0.99	99.83	1412	NZ_JACGCE010000039.1
Vibrio parahaemolyticus strain PMC48 PMC48_Scf1094, whole genome shotgun sequence	Vibrio parahaemolyticus	0.92	100	1416	NZ_LFUP01000004.1
Staphylococcus aureus strain M6K068, whole genome shotgun sequence	Staphylococcus aureus	1	100	1420	NZ_BEAU01000054.1
Citrobacter braakii strain F4 NODE_34_length_1423_cov_0.441358, whole genome shotgun sequence	Citrobacter braakii	0.92	97.42	1423	NZ_JACGGH010000034.1
Klebsiella pneumoniae strain RADAR102 NODE_63_length_1427_cov_2.446154, whole genome shotgun sequence	Klebsiella pneumoniae	0.77	93.63	1427	NZ_WMJI01000063.1
Fructilactobacillus sanfranciscensis DSM 20451 strain TMW 1.53 seq34, whole genome shotgun sequence	Fructilactobacillus sanfranciscensis DSM 20451	1	100	1442	NZ_MIYJ01000028.1
Pseudomonas aeruginosa strain HUM-322-D1 PA3_H10_NODE_202_length_1446_cov_3.54036_ID_403, whole genome shotgun sequence	Pseudomonas aeruginosa	0.61	99.45	1446	NZ_QZYO01000183.1
Salmonella enterica subsp. enterica serovar Paratyphi B strain DMS 106/76 NODE_31_length_1446_cov_0.267209, whole genome shotgun sequence	Salmonella enterica subsp. enterica serovar Paratyphi B	0.81	90.89	1446	NZ_MXLP01000031.1
Yersinia pestis EBD10-058 contig000494, whole genome shotgun sequence	Yersinia pestis EBD10-058	1	87.18	1453	NZ_ATWT01000494.1
Staphylococcus aureus strain AD016 62_L1_7062.R1.clean_(paired)_contig_41, whole genome shotgun sequence	Staphylococcus aureus	1	100	1456	NZ_PTDB01000041.1
Gluconobacter cerinus strain DSM 7148 scaffold26.1, whole genome shotgun sequence	Gluconobacter cerinus	0.86	99.8	1458	NZ_JACRVY010000025.1
Salmonella enterica subsp. enterica serovar Infantis strain HIY0177 NODE_30_length_1462_cov_0.861423, whole genome shotgun sequence	Salmonella enterica subsp. enterica serovar Infantis	1	87.84	1462	NZ_VCVA02000030.1
Shigella sonnei strain 124521, whole genome shotgun sequence	Shigella sonnei	0.91	87.29	1473	NZ_CXOF01000290.1
Shigella boydii strain 603122 603122_617, whole genome shotgun sequence	Shigella boydii	1	87.18	1474	NZ_LPTC01000615.1
Acinetobacter indicus strain IHIT27630 NODE_122_length_1475_cov_1.13798_ID_243, whole genome shotgun sequence	Acinetobacter indicus	0.61	96.42	1475	NZ_MRUT01000122.1
Salmonella enterica subsp. enterica serovar Panama strain Sal-3788 NODE_26_length_1682_cov_3.000629, whole genome shotgun sequence	Salmonella enterica subsp. enterica serovar Panama	0.61	98.9	1483	NZ_QLFA01000026.1
Enterococcus faecalis strain 5-6 5-6_R1_(paired)_contig_28, whole genome shotgun sequence	Enterococcus faecalis	0.57	100	1489	NZ_VWOF01000027.1
Shigella sonnei strain ShIB3300_440832, whole genome shotgun sequence	Shigella sonnei	1	88.51	1491	NZ_CXCL01000309.1
Shigella sonnei strain 19904011_1361399, whole genome shotgun sequence	Shigella sonnei	1	88.18	1495	NZ_CXES01000325.1
Yersinia pestis C1975003 Contig_C1975003_9652, whole genome shotgun sequence	Yersinia pestis C1975003	1	87.18	1497	NZ_ADPZ01001393.1
Salmonella enterica subsp. enterica serovar Typhimurium strain R8_9815_R1 NODE_79_length_1497_cov_0.0829757_ID_157, whole genome shotgun sequence	Salmonella enterica subsp. enterica serovar Typhimurium	0.61	98.9	1497	NZ_MOCO01000011.1
Hafnia alvei ATCC 13337 ATCC13337_contig_65, whole genome shotgun sequence	Hafnia alvei ATCC 13337	1	100	1499	NZ_RCWP01000065.1
Bordetella bronchiseptica D993 ctg7180000006954, whole genome shotgun sequence	Bordetella bronchiseptica D993	1	100	1499	NZ_JGWV01000048.1
Staphylococcus aureus strain IF6SW-P2-RA scaffold_20, whole genome shotgun sequence	Staphylococcus aureus	1	100	1502	NZ_MIZK01000020.1
Shigella sonnei strain H092920825, whole genome shotgun sequence	Shigella sonnei	0.91	87.29	1502	NZ_CWYK01000314.1
Streptomyces olivaceus strain NRRL B-3009 scaffold_94, whole genome shotgun sequence	Streptomyces olivaceus	1	100	1504	NZ_JADOEJ010000093.1
Pseudomonas aeruginosa isolate BS3414, whole genome shotgun sequence	Pseudomonas aeruginosa	0.53	99.68	1504	NZ_CABITR010000048.1
Bacteroides xylanisolvens strain BIOML-A65 scaffold140_size1509, whole genome shotgun sequence	Bacteroides xylanisolvens	1	91.26	1509	NZ_WDEK01000140.1
Salmonella enterica subsp. enterica serovar Newport strain SE76 NEWPORT_S3_trimmed_contig_325, whole genome shotgun sequence	Salmonella enterica subsp. enterica serovar Newport	0.61	96.43	1511	NZ_VCBP01000298.1
Yersinia pestis strain M-549 contig00181, whole genome shotgun sequence	Yersinia pestis	0.96	86.71	1521	NZ_LQBA01000181.1
Citrobacter amalonaticus strain PIECR3 NODE_47_length_1524_cov_2.87768, whole genome shotgun sequence	Citrobacter amalonaticus	0.64	97.11	1524	NZ_JAHVNJ010000047.1
Cronobacter sakazakii strain 460G contig81, whole genome shotgun sequence	Cronobacter sakazakii	0.63	99.73	1527	NZ_NRLV01000081.1
Staphylococcus haemolyticus strain SNUC 203 contig227, whole genome shotgun sequence	Staphylococcus haemolyticus	0.96	99.47	1529	NZ_PZIT01000227.1
Shigella sonnei strain SS85261_2712855, whole genome shotgun sequence	Shigella sonnei	1	88.24	1530	NZ_CXGC01000295.1
Vibrio parahaemolyticus strain B10_9 B10_9_contig567, whole genome shotgun sequence	Vibrio parahaemolyticus	1	99.83	1531	NZ_NNPG01000567.1
Yersinia frederiksenii strain FE80151, whole genome shotgun sequence	Yersinia frederiksenii	0.96	100	1551	NZ_CPVN01000025.1
Shigella sonnei strain H102840285, whole genome shotgun sequence	Shigella sonnei	0.56	98.8	1552	NZ_CWYN01000309.1
Shigella sonnei strain H103520368, whole genome shotgun sequence	Shigella sonnei	0.56	98.5	1552	NZ_CWYS01000293.1
Shigella sonnei strain 44672409, whole genome shotgun sequence	Shigella sonnei	0.56	98.5	1552	NZ_CXMA01000327.1
Shigella sonnei strain 92497764, whole genome shotgun sequence	Shigella sonnei	0.56	98.5	1552	NZ_CXMH01000335.1
Pseudomonas aeruginosa isolate XDR-PA, whole genome shotgun sequence	Pseudomonas aeruginosa	1	100	1555	NZ_CAADLT010000530.1
Cronobacter sakazakii strain cro3114W contig12, whole genome shotgun sequence	Cronobacter sakazakii	1	100	1558	NZ_NRLD01000012.1
Bacteroides salyersiae strain BIOML-A34 scaffold221_size1559, whole genome shotgun sequence	Bacteroides salyersiae	1	89.02	1559	NZ_WCKU01000221.1
Pseudomonas aeruginosa strain HPAS13 NODE_58_length_1568_cov_2.79276, whole genome shotgun sequence	Pseudomonas aeruginosa	0.74	94.58	1568	NZ_JAHVNG010000058.1
Shigella dysenteriae strain DMB SH20200 MOD1-SH20200_350_length_1575_cov_1912.731579, whole genome shotgun sequence	Shigella dysenteriae	0.56	99.7	1575	NZ_QXIF01000350.1
Pseudomonas aeruginosa strain PIPAS7 NODE_54_length_1577_cov_2.30933, whole genome shotgun sequence	Pseudomonas aeruginosa	0.61	97.53	1577	NZ_JAHVNZ010000054.1
Pseudomonas aeruginosa strain HPAS7 NODE_56_length_1580_cov_2.17831, whole genome shotgun sequence	Pseudomonas aeruginosa	1	90.92	1580	NZ_JAHVNA010000056.1
Pseudomonas aeruginosa strain CCBH27615 NODE_124_length_1583_cov_26.658654, whole genome shotgun sequence	Pseudomonas aeruginosa	0.81	91.1	1583	NZ_JAECTE010000124.1
Xanthomonas euvesicatoria pv. citrumelonis strain FDC 1637 Xalfacm1637_ctg0092, whole genome shotgun sequence	Xanthomonas euvesicatoria pv. citrumelonis	1	100	1589	NZ_LAUR01000074.1
Shigella sonnei strain SS128716_2798531, whole genome shotgun sequence	Shigella sonnei	0.56	98.5	1589	NZ_CXGJ01000307.1
Shigella sonnei strain SS105559_2712861, whole genome shotgun sequence	Shigella sonnei	0.56	98.5	1589	NZ_CXGA01000322.1
Shigella sonnei strain SS130327_2798533, whole genome shotgun sequence	Shigella sonnei	0.56	98.5	1589	NZ_CXGD01000282.1
Salmonella enterica subsp. enterica serovar Derby strain HIY0127 NODE_119_length_1591_cov_1.056011, whole genome shotgun sequence	Salmonella enterica subsp. enterica serovar Derby	0.61	99.18	1591	NZ_VCWG02000119.1
Streptococcus agalactiae isolate SA115, whole genome shotgun sequence	Streptococcus agalactiae	0.59	100	1593	NZ_FJOM01000032.1
Cronobacter dublinensis strain cro3540W contig34, whole genome shotgun sequence	Cronobacter dublinensis	1	100	1596	NZ_NRNN01000034.1
Bacteroides stercoris strain BIOML-A12 scaffold96_size1596, whole genome shotgun sequence	Bacteroides stercoris	1	87.18	1596	NZ_WCLK01000096.1
Edwardsiella anguillarum strain 011113 ctg7180000002661, whole genome shotgun sequence	Edwardsiella anguillarum	1	100	1597	NZ_NMPN01000013.1
Shigella sonnei strain c0725 contig00311, whole genome shotgun sequence	Shigella sonnei	1	88.18	1597	NZ_JAACXJ010000311.1
Klebsiella pneumoniae strain AMA 782 contig_74, whole genome shotgun sequence	Klebsiella pneumoniae	1	87.33	1597	NZ_LLJP01000077.1
Hymenobacter sp. IS2118 contig_39, whole genome shotgun sequence	Hymenobacter sp. IS2118	1	100	1600	NZ_JNLX01000038.1
Fructilactobacillus lindneri strain TMW 1.2008 seq19, whole genome shotgun sequence	Fructilactobacillus lindneri	1	100	1600	NZ_MIXV01000010.1
Pseudomonas aeruginosa strain UMB0801 NODE_218_length_1600_cov_0.798371, whole genome shotgun sequence	Pseudomonas aeruginosa	1	100	1600	NZ_WUDM01000218.1
Shigella sonnei strain SS85261_2712855, whole genome shotgun sequence	Shigella sonnei	0.56	98.5	1605	NZ_CXGC01000298.1
Vibrio parahaemolyticus strain PMC14.7 PMC14.7_Scf2470, whole genome shotgun sequence	Vibrio parahaemolyticus	0.99	99.66	1606	NZ_LFUO01000006.1
Klebsiella variicola strain EuSCAPE_HR085, whole genome shotgun sequence	Klebsiella variicola	0.77	92.53	1611	NZ_UKAN01000031.1
Staphylococcus carnosus strain LTH7013 contig19, whole genome shotgun sequence	Staphylococcus carnosus	1	100	1618	NZ_LAIU01000019.1
Shigella sonnei strain 20352044, whole genome shotgun sequence	Shigella sonnei	0.61	98.07	1619	NZ_CWXZ01000327.1
Staphylococcus aureus strain 5510 NODE_103_length_1619_cov_2.937743, whole genome shotgun sequence	Staphylococcus aureus	0.61	96.7	1619	NZ_JAAGRH010000103.1
Lacinutrix jangbogonensis strain PAMC 27137 ctg7180000000548, whole genome shotgun sequence	Lacinutrix jangbogonensis	1	99.49	1622	NZ_JSWF01000005.1
Shigella sonnei strain 89349, whole genome shotgun sequence	Shigella sonnei	1	88.07	1622	NZ_CXJJ01000291.1
Shigella sonnei strain 99020, whole genome shotgun sequence	Shigella sonnei	1	88.07	1623	NZ_CXKB01000299.1
Shigella sonnei strain 95234, whole genome shotgun sequence	Shigella sonnei	1	88.24	1625	NZ_CXJN01000301.1
Shigella sonnei strain 109114, whole genome shotgun sequence	Shigella sonnei	1	88.07	1625	NZ_CXKQ01000295.1
Bordetella holmesii CDC-H635-BH ctg7180000006680, whole genome shotgun sequence	Bordetella holmesii CDC-H635-BH	1	100	1626	NZ_JGAA01000165.1
Enterococcus faecalis T3 supercont1.8, whole genome shotgun sequence	Enterococcus faecalis T3	1	100	1626	NZ_GG670368.1
Streptococcus pyogenes AA216 AA216.contig.0_1, whole genome shotgun sequence	Streptococcus pyogenes AA216	0.89	99.43	1627	NZ_JRLJ01000001.1
Shigella sonnei strain H140820643, whole genome shotgun sequence	Shigella sonnei	1	88.07	1627	NZ_CWZK01000333.1
Shigella sonnei strain H092760242, whole genome shotgun sequence	Shigella sonnei	1	88.07	1627	NZ_CWYH01000307.1
Campylobacter jejuni strain PCK200 PCK200_6, whole genome shotgun sequence	Campylobacter jejuni	1	100	1630	NZ_JACBXE010000001.1
Shigella sonnei strain H101960391, whole genome shotgun sequence	Shigella sonnei	1	88.07	1630	NZ_CWYM01000303.1
Enterococcus faecium strain ICIS 18 NODE_97_length_1632_cov_2.165449, whole genome shotgun sequence	Enterococcus faecium	0.64	100	1632	NZ_SWMT01000097.1
Shigella sonnei strain H102880240, whole genome shotgun sequence	Shigella sonnei	1	88.07	1633	NZ_CWYP01000300.1
Pseudomonas aeruginosa strain HUM-292 PA3_H7_NODE_114_length_1634_cov_3.60564_ID_227, whole genome shotgun sequence	Pseudomonas aeruginosa	0.61	99.45	1634	NZ_RACI01000086.1
Staphylococcus aureus strain K77 NODE_46_length_1635_cov_1.18797, whole genome shotgun sequence	Staphylococcus aureus	1	100	1635	NZ_JAHSUV010000046.1
Shigella sonnei strain 95014, whole genome shotgun sequence	Shigella sonnei	1	88.24	1635	NZ_CXJL01000312.1
Shigella sonnei strain H081960581, whole genome shotgun sequence	Shigella sonnei	1	88.24	1637	NZ_CWXN01000300.1
Shigella sonnei strain 94817, whole genome shotgun sequence	Shigella sonnei	1	88.24	1639	NZ_CXKX01000298.1
Acinetobacter baumannii strain CU060707 map unlocalized plasmid unnamed PROKKA_contig000002, whole genome shotgun sequence	Acinetobacter baumannii	1	99.83	1640	NZ_LXWY01000002.1
Shigella sonnei strain 143564, whole genome shotgun sequence	Shigella sonnei	1	88.24	1641	NZ_CXMT01000297.1
Cellulomonas iranensis strain SID13905 NODE_190_length_1643_cov_1.85422_ID_379, whole genome shotgun sequence	Cellulomonas iranensis	1	100	1643	NZ_NFZP01000190.1
Shigella sonnei strain 4028STDY6330000, whole genome shotgun sequence	Shigella sonnei	1	88.07	1645	NZ_UDRQ01000281.1
Clostridium perfringens strain 2C8 NODE_73_length_1646_cov_2.60375, whole genome shotgun sequence	Clostridium perfringens	1	100	1646	NZ_JACOGY010000073.1
Shigella sonnei strain 4028STDY6329945, whole genome shotgun sequence	Shigella sonnei	1	88.07	1647	NZ_UDQZ01000276.1
Shigella sonnei strain 4028STDY6329951, whole genome shotgun sequence	Shigella sonnei	1	88.07	1647	NZ_UIOJ01000305.1
Cronobacter dublinensis strain cro2864A2 contig17, whole genome shotgun sequence	Cronobacter dublinensis	1	100	1649	NZ_NROJ01000017.1
Acinetobacter baumannii strain A158 NODE_6, whole genome shotgun sequence	Acinetobacter baumannii	1	99.83	1649	NZ_SGSH01000005.1
Shigella sonnei strain H092140107, whole genome shotgun sequence	Shigella sonnei	1	88.07	1650	NZ_CWYC01000304.1
Shigella sonnei strain 143985, whole genome shotgun sequence	Shigella sonnei	1	88.24	1651	NZ_CXNB01000303.1
Shigella sonnei strain H103520368, whole genome shotgun sequence	Shigella sonnei	1	88.24	1651	NZ_CWYS01000290.1
Shigella sonnei strain H140860382, whole genome shotgun sequence	Shigella sonnei	1	88.07	1651	NZ_CWZR01000318.1
Shigella sonnei strain 4028STDY6275199, whole genome shotgun sequence	Shigella sonnei	1	88.07	1651	NZ_UEBS01000281.1
Shigella sonnei strain 86328, whole genome shotgun sequence	Shigella sonnei	1	88.07	1651	NZ_CXIZ01000294.1
Acinetobacter haemolyticus strain AN7 AN7_63.0.0.1651, whole genome shotgun sequence	Acinetobacter haemolyticus	1	100	1652	NZ_WTTD01000064.1
Shigella sonnei strain 124558, whole genome shotgun sequence	Shigella sonnei	1	88.24	1652	NZ_CXLI01000308.1
Shigella sonnei strain 99383, whole genome shotgun sequence	Shigella sonnei	1	88.07	1652	NZ_CXKE01000284.1
Paenarthrobacter nicotinovorans 231Sha2.1M6 I960DRAFT_scaffold00025.25_C, whole genome shotgun sequence	Paenarthrobacter nicotinovorans 231Sha2.1M6	1	100	1654	NZ_AZVC01000029.1
Salmonella enterica subsp. enterica serovar Typhi strain CBS 152 CBS_152_50, whole genome shotgun sequence	Salmonella enterica subsp. enterica serovar Typhi	0.61	96.43	1665	NZ_QGFI01000050.1
Lysinibacillus capsici strain N80 N80_ctg007382, whole genome shotgun sequence	Lysinibacillus capsici	0.98	99.83	1666	NZ_JAHLNJ010000074.1
Acinetobacter haemolyticus strain 3275 3275_145.0.0.1667, whole genome shotgun sequence	Acinetobacter haemolyticus	1	100	1668	NZ_WTTX01000146.1
Klebsiella pneumoniae strain FDAARGOS_1309 plasmid unnamed4	Klebsiella pneumoniae	0.62	94.57	1668	NZ_CP070019.1
Rhodococcus opacus strain SKB06 NODE_89_length_1674_cov_3.000000, whole genome shotgun sequence	Rhodococcus opacus	1	99.83	1674	NZ_JAHTLA010000089.1
Salmonella enterica subsp. enterica serovar Muenchen strain HIY0215 NODE_23_length_1677_cov_1.760000, whole genome shotgun sequence	Salmonella enterica subsp. enterica serovar Muenchen	0.76	93.38	1677	NZ_VIOD01000023.1
Shigella sonnei strain H134560190, whole genome shotgun sequence	Shigella sonnei	0.91	90.06	1679	NZ_CWZV01000321.1
Shigella sonnei strain H103560477, whole genome shotgun sequence	Shigella sonnei	0.91	90.06	1680	NZ_CWYT01000288.1
Shigella sonnei strain H134480102, whole genome shotgun sequence	Shigella sonnei	0.91	90.06	1680	NZ_CWZW01000325.1
Salmonella enterica subsp. enterica serovar Panama strain Sal-4041 NODE_39_length_1680_cov_4.133585, whole genome shotgun sequence	Salmonella enterica subsp. enterica serovar Panama	0.61	98.9	1680	NZ_QLEW01000039.1
Thiohalocapsa halophila strain DSM 6210 scaffold0172, whole genome shotgun sequence	Thiohalocapsa halophila	1	99.83	1681	NZ_NRRV01000173.1
Acinetobacter haemolyticus strain AN61 AN61_89.0.0.1682, whole genome shotgun sequence	Acinetobacter haemolyticus	1	100	1683	NZ_WTTF01000090.1
Streptococcus sanguinis strain FSS4 Contig18, whole genome shotgun sequence	Streptococcus sanguinis	1	100	1684	NZ_LAWE01000018.1
Shigella sonnei strain HECS8 NODE_80_length_1684_cov_1.27691, whole genome shotgun sequence	Shigella sonnei	1	90.76	1684	NZ_JAHVMR010000080.1
Shigella sonnei strain H082120406, whole genome shotgun sequence	Shigella sonnei	0.91	90.06	1684	NZ_CWXO01000299.1
Shigella sonnei strain H134140472, whole genome shotgun sequence	Shigella sonnei	0.91	90.06	1685	NZ_CXAC01000335.1
Salmonella enterica subsp. enterica serovar Muenchen strain CVM N38885 N38885_contig_41, whole genome shotgun sequence	Salmonella enterica subsp. enterica serovar Muenchen	0.55	97.26	1687	NZ_JYXO01000041.1
Pseudomonas aeruginosa strain PAS10 PAS10_Contig_135, whole genome shotgun sequence	Pseudomonas aeruginosa	1	100	1690	NZ_NIIV01000135.1
Klebsiella pneumoniae strain ntmc-NN, whole genome shotgun sequence	Klebsiella pneumoniae	0.77	91.01	1695	NZ_BHDZ01000306.1
Shigella sonnei strain 201405302_1, whole genome shotgun sequence	Shigella sonnei	1	88.07	1698	NZ_CWWJ01000289.1
Acinetobacter haemolyticus strain AN27 AN27_144.0.0.1698, whole genome shotgun sequence	Acinetobacter haemolyticus	1	100	1699	NZ_WTTK01000144.1
Shigella flexneri strain DMB SH20170 MOD1-SH20170_262_length_1703_cov_2550.638956, whole genome shotgun sequence	Shigella flexneri	1	93.06	1703	NZ_QWTP01000262.1
Shigella sonnei strain 53801ss_1, whole genome shotgun sequence	Shigella sonnei	0.91	90.06	1707	NZ_CWTZ01000317.1
Shigella sonnei strain H082020297, whole genome shotgun sequence	Shigella sonnei	0.91	90.06	1707	NZ_CWXJ01000292.1
Shigella sonnei strain 35801ss_1, whole genome shotgun sequence	Shigella sonnei	0.91	90.06	1707	NZ_CWUI01000328.1
Acinetobacter haemolyticus strain AN60 AN60_113.0.0.1707, whole genome shotgun sequence	Acinetobacter haemolyticus	1	100	1708	NZ_WTTG01000113.1
Shigella sonnei strain 201403963_1, whole genome shotgun sequence	Shigella sonnei	1	88.24	1708	NZ_CWWF01000287.1
Yersinia pestis 71021 Contig_71021_4114, whole genome shotgun sequence	Yersinia pestis 71021	1	87.18	1712	NZ_ADPO01000562.1
Bifidobacterium dentium JCVIHMP022 contig_210, whole genome shotgun sequence	Bifidobacterium dentium JCVIHMP022	0.98	99.48	1721	NZ_AEHJ01000013.1
Shigella sonnei strain 2090STDY5461871, whole genome shotgun sequence	Shigella sonnei	1	88.34	1724	NZ_FTWB01000293.1
Aliivibrio fischeri strain emors.5.1o E._mors_5.1_opaque.4336_contig_55, whole genome shotgun sequence	Aliivibrio fischeri	1	99.83	1727	NZ_WOBL01000055.1
Streptococcus pyogenes SS1447 SS1447.contig.3_1, whole genome shotgun sequence	Streptococcus pyogenes SS1447	1	99.66	1728	NZ_JRLL01000004.1
Shigella sonnei strain 201403955_1, whole genome shotgun sequence	Shigella sonnei	1	87.9	1729	NZ_CWWB01000287.1
Shigella sonnei strain 201403834_1, whole genome shotgun sequence	Shigella sonnei	0.56	98.8	1733	NZ_CWVZ01000285.1
Salmonella enterica subsp. enterica serovar Infantis strain HIY0179 NODE_28_length_1736_cov_1.814170, whole genome shotgun sequence	Salmonella enterica subsp. enterica serovar Infantis	1	88.18	1736	NZ_VCUY02000028.1
Acinetobacter haemolyticus strain AN34 AN34_100.0.0.1736, whole genome shotgun sequence	Acinetobacter haemolyticus	1	100	1737	NZ_WTTJ01000100.1
Bordetella bronchiseptica CA90 BB02 ctg7180000026096, whole genome shotgun sequence	Bordetella bronchiseptica CA90 BB02	1	100	1741	NZ_JHBU01000038.1
Ligilactobacillus ruminis strain PEL66 NODE_38_length_1742_cov_3.2774_ID_75, whole genome shotgun sequence	Ligilactobacillus ruminis	1	99.83	1742	NZ_MRYQ01000037.1
Shigella sonnei strain 201400893_1, whole genome shotgun sequence	Shigella sonnei	1	88.07	1746	NZ_CWVN01000313.1
Salmonella enterica strain CFSAN064280 CFSAN064280_46, whole genome shotgun sequence	Salmonella enterica	0.61	97.53	1751	NZ_NPLD01000046.1
Acinetobacter baumannii strain B7 22-B7_1_(paired)_trimmed_(paired)_contig_108, whole genome shotgun sequence	Acinetobacter baumannii	1	89.51	1761	NZ_QKVI01000092.1
Leucobacter sp. OAMLP11 NODE_23_length_1766_cov_1.86821_ID_45, whole genome shotgun sequence	Leucobacter sp. OAMLP11	0.61	96.98	1766	NZ_MTCJ01000008.1
Shigella sonnei strain 144375, whole genome shotgun sequence	Shigella sonnei	1	88.07	1772	NZ_CXOC01000290.1
Pseudomonas aeruginosa isolate XDR-PA, whole genome shotgun sequence	Pseudomonas aeruginosa	1	100	1777	NZ_CAADJY010000798.1
Pseudomonas aeruginosa isolate XDR-PA, whole genome shotgun sequence	Pseudomonas aeruginosa	1	100	1777	NZ_CAADMC010001102.1
Aeromonas veronii strain UDRT09 Scaffold_2055_pilon/0001, whole genome shotgun sequence	Aeromonas veronii	1	100	1779	NZ_JAAQQM010000067.1
Klebsiella pneumoniae strain MH15-169M contig_119_1, whole genome shotgun sequence	Klebsiella pneumoniae	1	96.96	1781	NZ_BLSK01000173.1
Shigella sonnei strain 144366, whole genome shotgun sequence	Shigella sonnei	1	88.07	1784	NZ_CXNS01000287.1
Pseudomonas aeruginosa strain BPAS1 NODE_45_length_1786_cov_1.26507, whole genome shotgun sequence	Pseudomonas aeruginosa	1	87.33	1786	NZ_JAHVLP010000045.1
Acinetobacter baumannii strain Aci00840 Aci00840-merged_contig_109, whole genome shotgun sequence	Acinetobacter baumannii	1	87.18	1791	NZ_VAFU01000109.1
Bordetella bronchiseptica B18-5 (C3) ctg7180000005555, whole genome shotgun sequence	Bordetella bronchiseptica B18-5 (C3)	1	100	1792	NZ_JGWP01000073.1
Streptococcus pyogenes AA216 AA216.contig.28_1, whole genome shotgun sequence	Streptococcus pyogenes AA216	1	99.49	1792	NZ_JRLJ01000029.1
Colwellia echini strain A3 scaffold_58, whole genome shotgun sequence	Colwellia echini	0.95	99.82	1797	NZ_PJAI02000058.1
Prevotella copri strain Y7FG Y7FG_106, whole genome shotgun sequence	Prevotella copri	0.61	99.18	1797	NZ_WBJP01000105.1
Salmonella enterica subsp. enterica serovar Typhi strain 1114 NODE_50_length_1798_cov_0.377020, whole genome shotgun sequence	Salmonella enterica subsp. enterica serovar Typhi	0.79	92.58	1798	NZ_JAEPKT010000053.1
Cronobacter sakazakii strain cro392B1 contig33, whole genome shotgun sequence	Cronobacter sakazakii	1	100	1803	NZ_NRME01000033.1
Lactiplantibacillus plantarum strain CECT 8964, whole genome shotgun sequence	Lactiplantibacillus plantarum	1	100	1812	NZ_OKQV01000113.1
Salmonella enterica subsp. enterica serovar Panama strain CDC7 NODE_26_length_1814_cov_4.022080, whole genome shotgun sequence	Salmonella enterica subsp. enterica serovar Panama	0.61	98.9	1814	NZ_QLGF01000026.1
Lacinutrix algicola strain AKS293 ctg7180000000447, whole genome shotgun sequence	Lacinutrix algicola	1	99.83	1817	NZ_LIQH01000004.1
Cronobacter sakazakii strain cro4114A1 contig68, whole genome shotgun sequence	Cronobacter sakazakii	1	100	1823	NZ_NRKJ01000068.1
Acinetobacter haemolyticus strain AN5 AN5_179.0.0.1827, whole genome shotgun sequence	Acinetobacter haemolyticus	1	100	1828	NZ_WTTH01000180.1
Cronobacter sakazakii strain cro3915C2 contig22, whole genome shotgun sequence	Cronobacter sakazakii	1	100	1828	NZ_NRJY01000022.1
Shigella sonnei strain 109114, whole genome shotgun sequence	Shigella sonnei	1	90.76	1831	NZ_CXKQ01000292.1
Shigella sonnei strain H092680333, whole genome shotgun sequence	Shigella sonnei	1	90.76	1832	NZ_CWYE01000290.1
Shigella sonnei strain 36991242, whole genome shotgun sequence	Shigella sonnei	1	90.76	1833	NZ_CXLR01000313.1
Shigella sonnei strain H093660484, whole genome shotgun sequence	Shigella sonnei	1	90.76	1834	NZ_CWYI01000294.1
Shigella flexneri 3a strain BS1038 BS1038_c264, whole genome shotgun sequence	Shigella flexneri 3a	1	93.06	1838	NZ_LAJP01000264.1
Shigella sonnei strain H101960391, whole genome shotgun sequence	Shigella sonnei	1	90.76	1841	NZ_CWYM01000297.1
Shigella sonnei strain H140640168, whole genome shotgun sequence	Shigella sonnei	1	90.76	1842	NZ_CWZN01000323.1
Fructilactobacillus lindneri strain TMW 1.1285 seq25, whole genome shotgun sequence	Fructilactobacillus lindneri	1	100	1843	NZ_MIXQ01000017.1
Acinetobacter haemolyticus strain 3281 3281_143.0.0.1844, whole genome shotgun sequence	Acinetobacter haemolyticus	1	100	1845	NZ_WTTW01000143.1
Acinetobacter baumannii strain WE2714 21-WE2714_1_(paired)_trimmed_(paired)_contig_57, whole genome shotgun sequence	Acinetobacter baumannii	0.6	98.03	1846	NZ_QKVH01000051.1
Shigella sonnei strain H092760242, whole genome shotgun sequence	Shigella sonnei	1	90.76	1854	NZ_CWYH01000297.1
Yersinia kristensenii strain OK6311, whole genome shotgun sequence	Yersinia kristensenii	1	100	1855	NZ_CWJK01000034.1
Shigella sonnei strain 4028STDY6330000, whole genome shotgun sequence	Shigella sonnei	1	90.76	1856	NZ_UDRQ01000270.1
Shigella sonnei strain 21166370, whole genome shotgun sequence	Shigella sonnei	1	90.76	1856	NZ_CWXH01000296.1
Shigella sonnei strain 4028STDY6275271, whole genome shotgun sequence	Shigella sonnei	1	90.76	1856	NZ_UEDW01000265.1
Shigella sonnei strain 4028STDY6275282, whole genome shotgun sequence	Shigella sonnei	1	90.76	1856	NZ_UEEF01000281.1
Shigella sonnei strain H104480143, whole genome shotgun sequence	Shigella sonnei	1	90.76	1856	NZ_CWYV01000293.1
Shigella sonnei strain H102880240, whole genome shotgun sequence	Shigella sonnei	1	90.76	1856	NZ_CWYP01000292.1
Shigella sonnei strain 86328, whole genome shotgun sequence	Shigella sonnei	1	90.76	1856	NZ_CXIZ01000292.1
Shigella sonnei strain 4028STDY6275270, whole genome shotgun sequence	Shigella sonnei	1	90.76	1856	NZ_UECT01000274.1
Shigella sonnei strain 85001, whole genome shotgun sequence	Shigella sonnei	1	90.76	1856	NZ_CXIJ01000283.1
Shigella sonnei strain 89349, whole genome shotgun sequence	Shigella sonnei	1	90.76	1856	NZ_CXJJ01000288.1
Shigella sonnei strain 95522, whole genome shotgun sequence	Shigella sonnei	1	90.76	1860	NZ_CXJP01000302.1
Sporolactobacillus inulinus CASD NODE_115, whole genome shotgun sequence	Sporolactobacillus inulinus CASD	0.74	100	1872	NZ_AFVQ02000077.1
Citrobacter freundii strain 5-172-05_S1_C1 e517205S1C1.contig.34_1, whole genome shotgun sequence	Citrobacter freundii	1	86.03	1872	NZ_JOQX01000035.1
Fundicoccus ignavus strain WS4759 28_1890_10.2609, whole genome shotgun sequence	Fundicoccus ignavus	1	100	1890	NZ_WJQS01000028.1
Shigella flexneri isolate IBESS168, whole genome shotgun sequence	Shigella flexneri	1	93.91	1893	NZ_CABVZH010000247.1
Salmonella enterica subsp. enterica serovar Panama strain Sal-4040 NODE_37_length_1894_cov_3.842865, whole genome shotgun sequence	Salmonella enterica subsp. enterica serovar Panama	0.61	98.9	1894	NZ_QLEX01000037.1
Cronobacter sakazakii strain 117G contig84, whole genome shotgun sequence	Cronobacter sakazakii	0.99	99.83	1898	NZ_NRLY01000084.1
Enterococcus faecalis strain S105 NODE_45_length_1901_cov_2.54112, whole genome shotgun sequence	Enterococcus faecalis	0.81	91.08	1901	NZ_JACIKI010000045.1
Acinetobacter haemolyticus strain AN10 AN10_112.0.0.1911, whole genome shotgun sequence	Acinetobacter haemolyticus	1	100	1912	NZ_WTTO01000112.1
Shigella sonnei strain 44301ss_1, whole genome shotgun sequence	Shigella sonnei	1	90.76	1913	NZ_CWTL01000293.1
Streptococcus salivarius strain BIOML-A9 scaffold50_size1913, whole genome shotgun sequence	Streptococcus salivarius	1	87.67	1913	NZ_WMYJ01000049.1
Campylobacter hepaticus strain SA34L scaffold_42, whole genome shotgun sequence	Campylobacter hepaticus	1	99.83	1919	NZ_QURS01000043.1
Cronobacter sakazakii strain cro3113W contig39, whole genome shotgun sequence	Cronobacter sakazakii	1	100	1920	NZ_NRJN01000039.1
Salmonella sp. S022_01193 NODE_37_length_1921_cov_3.760679, whole genome shotgun sequence	Salmonella sp. S022_01193	0.77	92.75	1921	NZ_WPNC01000037.1
Pseudomonas fragi strain WS 5416 8_1925_50.693, whole genome shotgun sequence	Pseudomonas fragi	1	100	1925	NZ_JAAQYQ010000008.1
Acinetobacter haemolyticus strain AN44 AN44_196.0.0.1929, whole genome shotgun sequence	Acinetobacter haemolyticus	1	100	1930	NZ_WTTI01000197.1
Salmonella enterica subsp. enterica serovar Typhimurium strain s07 scaffold_52, whole genome shotgun sequence	Salmonella enterica subsp. enterica serovar Typhimurium	0.77	89.67	1931	NZ_WSQF01000053.1
Klebsiella pneumoniae strain RADAR100 NODE_61_length_1935_cov_5.863385, whole genome shotgun sequence	Klebsiella pneumoniae	0.77	93.63	1935	NZ_WMJK01000061.1
Yersinia pseudotuberculosis strain IP33054, whole genome shotgun sequence	Yersinia pseudotuberculosis	1	100	1937	NZ_CQEA01000063.1
Shigella sonnei strain 201403963_1, whole genome shotgun sequence	Shigella sonnei	1	90.76	1937	NZ_CWWF01000280.1
Salmonella enterica subsp. enterica serovar Alachua strain BCW_2186 NODE_36_length_1937_cov_1.05796, whole genome shotgun sequence	Salmonella enterica subsp. enterica serovar Alachua	0.81	94.83	1937	NZ_MXFO01000036.1
Allobacillus sp. SKP4-8 Scaffold58, whole genome shotgun sequence	Allobacillus sp. SKP4-8	1	99.66	1938	NZ_VMHE01000058.1
Yersinia pseudotuberculosis strain 1231, whole genome shotgun sequence	Yersinia pseudotuberculosis	1	100	1939	NZ_CQBJ01000064.1
Shigella sonnei strain 201403955_1, whole genome shotgun sequence	Shigella sonnei	1	90.76	1939	NZ_CWWB01000282.1
Shigella sonnei strain 124342, whole genome shotgun sequence	Shigella sonnei	1	90.76	1950	NZ_CXLC01000293.1
Shigella sonnei strain 144353, whole genome shotgun sequence	Shigella sonnei	1	90.92	1954	NZ_CXNI01000294.1
Shigella sonnei strain 124332, whole genome shotgun sequence	Shigella sonnei	1	90.76	1955	NZ_CXLD01000304.1
Shigella sonnei strain d1533 contig00359, whole genome shotgun sequence	Shigella sonnei	0.97	87.87	1959	NZ_JAACXB010000359.1
Shigella sonnei strain 144375, whole genome shotgun sequence	Shigella sonnei	1	90.92	1963	NZ_CXOC01000283.1
Shigella sonnei strain 201405079_1, whole genome shotgun sequence	Shigella sonnei	1	90.42	1970	NZ_CWWH01000280.1
Enterococcus faecium isolate vanD5 contig129, whole genome shotgun sequence	Enterococcus faecium	1	100	1972	NZ_BHWU01000129.1
Klebsiella pneumoniae strain EuSCAPE_IE013, whole genome shotgun sequence	Klebsiella pneumoniae	0.7	91.3	1977	NZ_UJNE01000061.1
Yersinia pestis strain KM-816 contig00184__length, whole genome shotgun sequence	Yersinia pestis	0.61	97.8	1978	NZ_LPXU01000184.1
Acinetobacter haemolyticus strain 2227 2227_124.0.0.1981, whole genome shotgun sequence	Acinetobacter haemolyticus	1	100	1982	NZ_WTTY01000126.1
Thauera sp. 2A1 XMAS_Iso2_NODE_85_length_1985_cov_1.2239, whole genome shotgun sequence	Thauera sp. 2A1	0.61	99.18	1985	NZ_SSXV01000085.1
Shigella sonnei strain 144366, whole genome shotgun sequence	Shigella sonnei	1	90.92	1988	NZ_CXNS01000297.1
Yersinia pestis PY-99 PY_99.contig.19_1, whole genome shotgun sequence	Yersinia pestis PY-99	0.6	98.03	1988	NZ_AKTN01000023.1
Chromobacterium violaceum strain LK17, whole genome shotgun sequence	Chromobacterium violaceum	1	100	1990	NZ_LDUU01000045.1
Shigella sonnei strain CS6_1361402, whole genome shotgun sequence	Shigella sonnei	1	88.18	1991	NZ_CXEJ01000307.1
Shigella sonnei strain 20011685_1361400, whole genome shotgun sequence	Shigella sonnei	1	88.18	1991	NZ_CXER01000291.1
Shigella flexneri 3a strain BS1061 BS1061_c90, whole genome shotgun sequence	Shigella flexneri 3a	1	93.06	1993	NZ_LAJW01000090.1
Shigella sonnei strain ShIB2013_440764, whole genome shotgun sequence	Shigella sonnei	1	88.18	1995	NZ_CXBN01000312.1
Campylobacter hepaticus strain NSW44L scaffold_34, whole genome shotgun sequence	Campylobacter hepaticus	1	100	2000	NZ_QURM01000035.1
Acinetobacter haemolyticus strain AN13 AN13_203.0.0.2000, whole genome shotgun sequence	Acinetobacter haemolyticus	1	100	2001	NZ_WTTM01000203.1
Fructilactobacillus sanfranciscensis strain TMW 1.2137 seq21, whole genome shotgun sequence	Fructilactobacillus sanfranciscensis	1	100	2002	NZ_MIXX01000014.1
Aquabacterium parvum strain B6 contig000364, whole genome shotgun sequence	Aquabacterium parvum	1	100	2004	NZ_LFRI01000364.1
Klebsiella pneumoniae strain RADAR101 NODE_64_length_2007_cov_3.839894, whole genome shotgun sequence	Klebsiella pneumoniae	0.77	93.63	2007	NZ_WMJJ01000064.1
Cronobacter dublinensis strain cro1046W contig32, whole genome shotgun sequence	Cronobacter dublinensis	1	100	2010	NZ_NRNW01000032.1
Cronobacter sakazakii strain cro2890W contig18, whole genome shotgun sequence	Cronobacter sakazakii	1	100	2010	NZ_NRJP01000018.1
Clostridioides difficile strain CD105KSE6, whole genome shotgun sequence	Clostridioides difficile	1	100	2014	NZ_FJOI01000053.1
Acinetobacter baumannii strain H580 NODE_67_length_2014_cov_1.41891, whole genome shotgun sequence	Acinetobacter baumannii	0.85	99.8	2014	NZ_JABMJA010000067.1
Klebsiella pneumoniae strain D41 D41_contig_143, whole genome shotgun sequence	Klebsiella pneumoniae	0.93	99.71	2019	NZ_VWON01000143.1
Burkholderia cepacia strain LK29, whole genome shotgun sequence	Burkholderia cepacia	1	100	2021	NZ_LDWR01000117.1
Klebsiella michiganensis strain KE4018 contig_KE4018_326, whole genome shotgun sequence	Klebsiella michiganensis	1	100	2021	NZ_VSSJ01000070.1
Rossellomorea marisflavi strain LK16, whole genome shotgun sequence	Rossellomorea marisflavi	1	100	2023	NZ_LDWH01000031.1
Shigella sonnei strain Sh54210_440885, whole genome shotgun sequence	Shigella sonnei	1	88.18	2026	NZ_CXCU01000285.1
Shigella flexneri isolate IBESS422, whole genome shotgun sequence	Shigella flexneri	1	93.91	2028	NZ_CABWBN010000241.1
Salmonella enterica subsp. enterica serovar Panama strain CDC32 NODE_34_length_2036_cov_3.877509, whole genome shotgun sequence	Salmonella enterica subsp. enterica serovar Panama	0.61	98.9	2036	NZ_QLGM01000034.1
Helicobacter pylori strain MHP22 accn210.4953.3939_2046_cov_5.1622322210.4953, whole genome shotgun sequence	Helicobacter pylori	1	100	2046	NZ_WADQ01000039.1
Acinetobacter baumannii strain T12 14-T12_1_(paired)_trimmed_(paired)_contig_233, whole genome shotgun sequence	Acinetobacter baumannii	0.86	93.77	2048	NZ_QFBY01000215.1
Shigella flexneri isolate IBESS579, whole genome shotgun sequence	Shigella flexneri	1	93.91	2050	NZ_CABWFS010000226.1
Cronobacter sakazakii strain cro3040W contig32, whole genome shotgun sequence	Cronobacter sakazakii	1	100	2056	NZ_NRJO01000032.1
Xanthomonas citri pv. citri strain LK126-02 NODE_57_length_2059_cov_2.4445_ID_13717_2059, whole genome shotgun sequence	Xanthomonas citri pv. citri	1	99.49	2059	NZ_JAAAZD010000552.1
Shigella sonnei strain 95233, whole genome shotgun sequence	Shigella sonnei	1	88.18	2070	NZ_CXJX01000324.1
Streptomyces sp. CB02009 scaffold35, whole genome shotgun sequence	Streptomyces sp. CB02009	1	100	2071	NZ_LIVV01000035.1
Streptomyces sp. CB02460 scaffold22, whole genome shotgun sequence	Streptomyces sp. CB02460	1	100	2072	NZ_LIVY01000022.1
Streptomyces sp. CB02261 scaffold18, whole genome shotgun sequence	Streptomyces sp. CB02261	1	100	2074	NZ_LIVX01000018.1
Salmonella enterica subsp. enterica serovar Panama strain Sal-4044 NODE_38_length_2075_cov_3.616044, whole genome shotgun sequence	Salmonella enterica subsp. enterica serovar Panama	0.61	98.9	2075	NZ_QLEU01000038.1
Staphylococcus aureus strain 18SBCL667 18SBCL667STA_33, whole genome shotgun sequence	Staphylococcus aureus	1	100	2076	NZ_JABUAD010000033.1
Shigella sonnei strain d1533 contig00352, whole genome shotgun sequence	Shigella sonnei	0.59	98.56	2076	NZ_JAACXB010000352.1
Yersinia pestis YN1065 Contig_YN1065_3626, whole genome shotgun sequence	Yersinia pestis YN1065	1	87.18	2079	NZ_ADTC01000414.1
Klebsiella pneumoniae strain D19-2 D19-2_contig_108, whole genome shotgun sequence	Klebsiella pneumoniae	0.42	100	2084	NZ_VWOV01000108.1
Salmonella enterica subsp. enterica serovar Kiambu strain HIY0048 NODE_28_length_2099_cov_0.883874, whole genome shotgun sequence	Salmonella enterica subsp. enterica serovar Kiambu	0.61	97.8	2099	NZ_VCXV02000028.1
Yersinia frederiksenii strain FE80988, whole genome shotgun sequence	Yersinia frederiksenii	0.99	100	2101	NZ_CQEN01000040.1
Yersinia pestis strain 261 contig00181, whole genome shotgun sequence	Yersinia pestis	0.61	97.8	2108	NZ_LZNG01000181.1
Salmonella enterica subsp. enterica serovar Hadar str. 2011K-0112 contig00038, whole genome shotgun sequence	Salmonella enterica subsp. enterica serovar Hadar str. 2011K-0112	0.61	95.6	2108	NZ_ALPP01000038.1
Burkholderia cenocepacia strain GA_AUH_16 NODE_73_length_2117_cov_2.09397_ID_3548, whole genome shotgun sequence	Burkholderia cenocepacia	1	88.01	2117	NZ_MDWB01000073.1
Pseudomonas protegens strain WS 5415 22_2138_8.47539, whole genome shotgun sequence	Pseudomonas protegens	0.69	100	2118	NZ_JAAQXO010000020.1
Shigella sonnei strain ShIB687_401085, whole genome shotgun sequence	Shigella sonnei	1	88.51	2120	NZ_CXBF01000280.1
Shigella sonnei strain ShIB48279_440830, whole genome shotgun sequence	Shigella sonnei	1	88.18	2120	NZ_CXCO01000295.1
Shigella sonnei strain ShIB1_401077, whole genome shotgun sequence	Shigella sonnei	1	88.18	2120	NZ_CXAX01000290.1
Shigella sonnei strain ShIB3_401079, whole genome shotgun sequence	Shigella sonnei	1	88.18	2120	NZ_CXBA01000282.1
Shigella sonnei strain CS7_1361423, whole genome shotgun sequence	Shigella sonnei	1	88.34	2128	NZ_CXEY01000311.1
Enterococcus sp. GMD4E Contig_099, whole genome shotgun sequence	Enterococcus sp. GMD4E	1	100	2136	NZ_AJRD01000099.1
Salmonella enterica subsp. enterica serovar Typhimurium str. DT104 strain CH31 isolate CH31, whole genome shotgun sequence	Salmonella enterica subsp. enterica serovar Typhimurium str. DT104	0.58	96.49	2143	NZ_CQGX01000038.1
Klebsiella pneumoniae strain TUM1811, whole genome shotgun sequence	Klebsiella pneumoniae	0.8	99.79	2145	NZ_BGLR01000423.1
Pseudomonas aeruginosa strain PIPAS4 NODE_55_length_2147_cov_2.40512, whole genome shotgun sequence	Pseudomonas aeruginosa	1	90.25	2147	NZ_JAHVNW010000055.1
Salmonella enterica subsp. enterica serovar Hadar strain CVM N48712 N48712_contig_10, whole genome shotgun sequence	Salmonella enterica subsp. enterica serovar Hadar	0.61	95.6	2147	NZ_LHLD01000010.1
Cronobacter sakazakii strain cro3114A2 contig26, whole genome shotgun sequence	Cronobacter sakazakii	1	100	2148	NZ_NRLE01000026.1
Salmonella enterica subsp. enterica serovar Dublin strain R9_3258_R1 NODE_47_length_2148_cov_0.121035_ID_93, whole genome shotgun sequence	Salmonella enterica subsp. enterica serovar Dublin	0.61	98.9	2148	NZ_NABV01000053.1
Yersinia pestis 42091 Contig_42091_1542, whole genome shotgun sequence	Yersinia pestis 42091	0.97	86.85	2150	NZ_ADPI01000094.1
Salifodinibacter halophilus strain USBA 960 NODE_5_length_2153_cov_109.315, whole genome shotgun sequence	Salifodinibacter halophilus	1	100	2153	NZ_JABEEB010000004.1
Leclercia adecarboxylata strain LK24 55, whole genome shotgun sequence	Leclercia adecarboxylata	1	100	2153	NZ_LDWM01000055.1
Salmonella enterica subsp. enterica serovar Panama strain CDC20 NODE_27_length_2157_cov_3.136143, whole genome shotgun sequence	Salmonella enterica subsp. enterica serovar Panama	0.61	98.9	2157	NZ_QLGZ01000027.1
Parvimonas micra A293 Contig47, whole genome shotgun sequence	Parvimonas micra A293	0.77	100	2162	NZ_AXUQ01000047.1
Shigella boydii 08-2675 SB_08_2675_320, whole genome shotgun sequence	Shigella boydii 08-2675	0.63	98.66	2162	NZ_AMKC01000319.1
Shigella sonnei strain 2090STDY5461758, whole genome shotgun sequence	Shigella sonnei	1	88.34	2163	NZ_FTTK01000289.1
Pasteurella multocida strain SH02 scaffold18, whole genome shotgun sequence	Pasteurella multocida	1	99.83	2167	NZ_NWTL01000018.1
Vibrio agarilyticus strain SM6 Scaffold39, whole genome shotgun sequence	Vibrio agarilyticus	0.88	99.81	2170	NZ_JABAIK010000039.1
Klebsiella pneumoniae strain MH15-258M, whole genome shotgun sequence	Klebsiella pneumoniae	1	100	2171	NZ_BFCS01000131.1
Streptomyces sp. CB02115 scaffold16, whole genome shotgun sequence	Streptomyces sp. CB02115	1	100	2173	NZ_LIVW01000016.1
Shigella sonnei strain 2090STDY5461883, whole genome shotgun sequence	Shigella sonnei	1	88.18	2174	NZ_FTWK01000288.1
Shigella sonnei strain 23601ss_1, whole genome shotgun sequence	Shigella sonnei	1	88.18	2175	NZ_CWSW01000295.1
Shigella sonnei strain sh1387, whole genome shotgun sequence	Shigella sonnei	1	88.18	2175	NZ_FUAR01000280.1
Shigella sonnei strain 2090STDY5461870, whole genome shotgun sequence	Shigella sonnei	1	88.18	2175	NZ_FTWA01000277.1
Shigella sonnei strain 2090STDY5461862, whole genome shotgun sequence	Shigella sonnei	1	88.18	2175	NZ_FTVT01000286.1
Shigella sonnei strain sh1396, whole genome shotgun sequence	Shigella sonnei	1	88.18	2175	NZ_FUBB01000304.1
Shigella sonnei strain sh1386, whole genome shotgun sequence	Shigella sonnei	1	88.18	2175	NZ_FUAP01000286.1
Shigella sonnei strain sh1395, whole genome shotgun sequence	Shigella sonnei	1	88.18	2175	NZ_FUAY01000279.1
Shigella sonnei strain 2090STDY5488138, whole genome shotgun sequence	Shigella sonnei	1	88.18	2175	NZ_FTXK01000278.1
Shigella sonnei strain 2090STDY5461767, whole genome shotgun sequence	Shigella sonnei	1	88.18	2175	NZ_FTSQ01000321.1
Shigella sonnei strain 2090STDY5461835, whole genome shotgun sequence	Shigella sonnei	1	88.18	2175	NZ_FTUV01000292.1
Shigella sonnei strain sh1388, whole genome shotgun sequence	Shigella sonnei	1	88.18	2175	NZ_FUAQ01000308.1
Shigella sonnei strain sh1394, whole genome shotgun sequence	Shigella sonnei	1	88.18	2175	NZ_FUAX01000270.1
Shigella sonnei strain 2090STDY5461776, whole genome shotgun sequence	Shigella sonnei	1	88.18	2175	NZ_FTSX01000292.1
Shigella sonnei strain 2090STDY5488137, whole genome shotgun sequence	Shigella sonnei	1	88.18	2175	NZ_FTXJ01000277.1
Salmonella enterica strain CFSAN064279 CFSAN064279_55, whole genome shotgun sequence	Salmonella enterica	0.61	97.53	2179	NZ_NPLE01000055.1
Shigella flexneri strain 5908.2 NODE_249_length_2184_cov_13400.648315, whole genome shotgun sequence	Shigella flexneri	1	93.06	2184	NZ_WHSI01000249.1
Yersinia similis strain Y233, whole genome shotgun sequence	Yersinia similis	1	100	2185	NZ_CQBK01000099.1
Klebsiella pneumoniae strain EuSCAPE_IT059, whole genome shotgun sequence	Klebsiella pneumoniae	0.77	91.21	2193	NZ_UKNP01000084.1
Shigella sonnei strain 15001ss_1, whole genome shotgun sequence	Shigella sonnei	1	88.18	2202	NZ_CWTA01000309.1
Shigella sonnei strain sh1353, whole genome shotgun sequence	Shigella sonnei	1	88.18	2202	NZ_FTZM01000311.1
Shigella sonnei strain sh1364, whole genome shotgun sequence	Shigella sonnei	1	88.18	2202	NZ_FTZV01000309.1
Shigella sonnei strain sh1365, whole genome shotgun sequence	Shigella sonnei	1	88.18	2202	NZ_FTZW01000293.1
Shigella sonnei strain 2090STDY5461873, whole genome shotgun sequence	Shigella sonnei	1	88.18	2202	NZ_FTWE01000303.1
Shigella sonnei strain sh1347, whole genome shotgun sequence	Shigella sonnei	1	88.18	2202	NZ_FTZF01000301.1
Klebsiella pneumoniae strain D26 D26_contig_149, whole genome shotgun sequence	Klebsiella pneumoniae	1	99.66	2204	NZ_VWOS01000149.1
Yersinia pseudotuberculosis strain IP32881, whole genome shotgun sequence	Yersinia pseudotuberculosis	1	100	2208	NZ_CIKF01000067.1
Klebsiella pneumoniae strain EuSCAPE_IT245, whole genome shotgun sequence	Klebsiella pneumoniae	0.77	91.01	2212	NZ_UKSY01000059.1
Burkholderia lata strain LK27, whole genome shotgun sequence	Burkholderia lata	1	100	2215	NZ_LDWP01000025.1
Pseudomonas sp. WS 5412 53_2225_3.64681, whole genome shotgun sequence	Pseudomonas sp. WS 5412	0.88	99.81	2225	NZ_JAARMB010000052.1
Salmonella enterica subsp. enterica serovar Derby strain HIY0384 NODE_28_length_2228_cov_2.386007, whole genome shotgun sequence	Salmonella enterica subsp. enterica serovar Derby	0.61	99.18	2228	NZ_VCSR02000028.1
Salmonella enterica subsp. enterica serovar Derby strain HIY0327 NODE_110_length_2231_cov_755.157795, whole genome shotgun sequence	Salmonella enterica subsp. enterica serovar Derby	0.67	93.52	2231	NZ_VCTE02000110.1
Salmonella enterica subsp. enterica serovar Bardo strain CRJJGF_00099 SQ0147Contig10, whole genome shotgun sequence	Salmonella enterica subsp. enterica serovar Bardo	1	94.08	2236	NZ_JQWD01000011.1
Shigella sp. SHS-5 NODE_269_length_2236_cov_4876.7_ID_41286, whole genome shotgun sequence	Shigella sp. SHS-5	1	88.18	2236	NZ_PYKP01000269.1
Acinetobacter haemolyticus strain AN20 AN20_99.0.0.2236, whole genome shotgun sequence	Acinetobacter haemolyticus	1	100	2237	NZ_WTTL01000100.1
Shigella flexneri Shi06AH091 Shi06AH091_0021, whole genome shotgun sequence	Shigella flexneri Shi06AH091	0.52	99.35	2237	NZ_AZQF01000021.1
Shigella sonnei strain a0047 contig00306, whole genome shotgun sequence	Shigella sonnei	0.57	98.51	2238	NZ_JAACXS010000306.1
Pseudomonas aeruginosa isolate XDR-PA, whole genome shotgun sequence	Pseudomonas aeruginosa	1	99.66	2239	NZ_CAADPU010001024.1
Salmonella enterica subsp. enterica serovar Panama strain Sal-3786 NODE_26_length_2439_cov_4.442029, whole genome shotgun sequence	Salmonella enterica subsp. enterica serovar Panama	0.61	98.9	2240	NZ_QLFB01000026.1
Fructilactobacillus sanfranciscensis strain TMW 1.2141 seq18, whole genome shotgun sequence	Fructilactobacillus sanfranciscensis	0.93	100	2246	NZ_MIYB01000010.1
Shigella sonnei strain sh1392, whole genome shotgun sequence	Shigella sonnei	1	88.18	2248	NZ_FUAV01000272.1
Bifidobacterium adolescentis L2-32 Scfld0233, whole genome shotgun sequence	Bifidobacterium adolescentis L2-32	1	100	2250	NZ_DS264453.1
Salmonella enterica subsp. enterica serovar Panama strain Sal-3045 NODE_24_length_2252_cov_3.904585, whole genome shotgun sequence	Salmonella enterica subsp. enterica serovar Panama	0.61	98.9	2252	NZ_QLFW01000024.1
Campylobacter helveticus strain ACP110b Ch_acp110b_126, whole genome shotgun sequence	Campylobacter helveticus	1	99.83	2255	NZ_VDBU01000125.1
Shigella sonnei strain sh1421, whole genome shotgun sequence	Shigella sonnei	1	88.34	2262	NZ_FUBW01000312.1
Shigella sonnei strain 2090STDY5461736, whole genome shotgun sequence	Shigella sonnei	1	88.18	2262	NZ_FTTN01000272.1
Shigella sonnei strain 36860531, whole genome shotgun sequence	Shigella sonnei	1	90.76	2263	NZ_CXLX01000305.1
Lactiplantibacillus plantarum strain Lsi sequence039, whole genome shotgun sequence	Lactiplantibacillus plantarum	0.93	100	2265	NZ_BLJR01000039.1
Shigella sonnei strain 21156548, whole genome shotgun sequence	Shigella sonnei	1	90.76	2274	NZ_CWXR01000306.1
Klebsiella variicola strain 1335_KPNE 1256_2274_270416_699+,...,246_, whole genome shotgun sequence	Klebsiella variicola	0.77	91.01	2274	NZ_JVTE01000179.1
Pantoea endophytica strain 596 PZBJ8, whole genome shotgun sequence	Pantoea endophytica	1	100	2275	NZ_PJRT01000008.1
Fructilactobacillus lindneri strain TMW 1.2082 seq18, whole genome shotgun sequence	Fructilactobacillus lindneri	1	99.83	2277	NZ_MIXW01000009.1
Shigella sonnei strain CS20_1361401, whole genome shotgun sequence	Shigella sonnei	1	88.68	2278	NZ_CXEE01000291.1
Shigella flexneri isolate IBESS718, whole genome shotgun sequence	Shigella flexneri	1	93.06	2284	NZ_CABWHQ010000246.1
Shigella flexneri isolate IBESS1027, whole genome shotgun sequence	Shigella flexneri	1	93.06	2284	NZ_CABWFR010000244.1
Shigella flexneri isolate IBESS486, whole genome shotgun sequence	Shigella flexneri	1	93.06	2284	NZ_CABWGX010000243.1
Salmonella enterica strain BCW_4925 NODE_47_length_2289_cov_15.2534, whole genome shotgun sequence	Salmonella enterica	0.61	95.6	2289	NZ_MYNU01000047.1
Salmonella enterica strain CVM 43841 43841_contig_6, whole genome shotgun sequence	Salmonella enterica	0.61	95.6	2294	NZ_JYTG01000006.1
Yersinia pestis PY-88 PY_88.contig.33_1, whole genome shotgun sequence	Yersinia pestis PY-88	0.97	86.85	2308	NZ_AKTD01000035.1
Yersinia pestis PY-34 PY_34.contig.48_1, whole genome shotgun sequence	Yersinia pestis PY-34	0.97	86.85	2314	NZ_AKSG01000034.1
Streptomyces sp. CB02400 scaffold46, whole genome shotgun sequence	Streptomyces sp. CB02400	1	100	2321	NZ_LIWB01000046.1
Serratia sp. OLMTLW26 NODE_42_length_2330_cov_2.49069_ID_83, whole genome shotgun sequence	Serratia sp. OLMTLW26	0.92	89.56	2330	NZ_MNBD01000029.1
Shigella sonnei strain 20031275_1361395, whole genome shotgun sequence	Shigella sonnei	1	88.18	2332	NZ_CXEM01000280.1
Citrobacter rodentium NBRC 105723, whole genome shotgun sequence	Citrobacter rodentium NBRC 105723	0.77	92.97	2336	NZ_BBNA01000102.1
Rhodococcus sp. HS-D2 HSD2_scaffold112, whole genome shotgun sequence	Rhodococcus sp. HS-D2	1	100	2339	NZ_LUTX01000112.1
Salmonella enterica strain CFSAN064281 CFSAN064281_69, whole genome shotgun sequence	Salmonella enterica	0.61	97.53	2342	NZ_NPOD01000068.1
Salmonella enterica subsp. enterica serovar Hadar strain BCW_2026 NODE_156_length_2348_cov_120.688, whole genome shotgun sequence	Salmonella enterica subsp. enterica serovar Hadar	0.61	95.6	2348	NZ_MXJL01000156.1
Pseudomonas aeruginosa isolate XDR-PA, whole genome shotgun sequence	Pseudomonas aeruginosa	1	100	2357	NZ_CAADLL010000090.1
Pseudomonas aeruginosa isolate XDR-PA, whole genome shotgun sequence	Pseudomonas aeruginosa	1	100	2358	NZ_CAADND010000153.1
Pseudomonas aeruginosa isolate XDR-PA, whole genome shotgun sequence	Pseudomonas aeruginosa	1	100	2358	NZ_CAADMN010000698.1
Pseudomonas aeruginosa isolate XDR-PA, whole genome shotgun sequence	Pseudomonas aeruginosa	1	100	2358	NZ_CAADLG010000150.1
Pseudomonas aeruginosa isolate XDR-PA, whole genome shotgun sequence	Pseudomonas aeruginosa	1	100	2358	NZ_CAADMM010000541.1
Pseudomonas aeruginosa isolate XDR-PA, whole genome shotgun sequence	Pseudomonas aeruginosa	1	100	2359	NZ_CAADPQ010001107.1
Shigella sonnei strain L4094 NODE_276_length_2364_cov_296.806296, whole genome shotgun sequence	Shigella sonnei	1	88.18	2364	NZ_JAAMMN010000276.1
Shigella sonnei strain 1205.3131 NODE_276_length_2364_cov_867.262352, whole genome shotgun sequence	Shigella sonnei	1	88.18	2364	NZ_JAAMMM010000276.1
Shigella sonnei strain 7001.38 NODE_274_length_2364_cov_1027.818540, whole genome shotgun sequence	Shigella sonnei	1	88.18	2364	NZ_JAAMNA010000274.1
Shigella sonnei strain 7111.69 NODE_282_length_2364_cov_666.594666, whole genome shotgun sequence	Shigella sonnei	1	88.18	2364	NZ_JAAMMK010000282.1
Flammeovirga yaeyamensis strain NBRC 100898 Scaffold32, whole genome shotgun sequence	Flammeovirga yaeyamensis	0.95	99.82	2366	NZ_JABANF010000032.1
Shigella sonnei strain 36303731, whole genome shotgun sequence	Shigella sonnei	1	90.76	2371	NZ_CXLO01000301.1
Salmonella enterica subsp. enterica serovar Panama strain Sal-3551 NODE_23_length_2570_cov_3.771498, whole genome shotgun sequence	Salmonella enterica subsp. enterica serovar Panama	0.61	98.9	2371	NZ_QLFJ01000023.1
Meiothermus ruber strain TC-1 Scaffold8, whole genome shotgun sequence	Meiothermus ruber	1	100	2373	NZ_JRGA01000008.1
Klebsiella pneumoniae strain EuSCAPE_IT009, whole genome shotgun sequence	Klebsiella pneumoniae	0.85	89.55	2379	NZ_UKRA01000072.1
Salmonella enterica subsp. enterica serovar Dublin strain R8_5384_R1 NODE_51_length_2386_cov_0.128115_ID_103, whole genome shotgun sequence	Salmonella enterica subsp. enterica serovar Dublin	0.61	98.9	2386	NZ_NACB01000022.1
Yersinia pestis 34202 Contig_34202_6271, whole genome shotgun sequence	Yersinia pestis 34202	0.97	86.85	2387	NZ_ADPE01000772.1
Shigella flexneri isolate IBESS538, whole genome shotgun sequence	Shigella flexneri	1	93.06	2400	NZ_CABWBZ010000240.1
Raoultella ornithinolytica strain QDRO1 NODE_74_length_2402_cov_3.29978, whole genome shotgun sequence	Raoultella ornithinolytica	1	99.83	2402	NZ_QWIX01000074.1
Streptococcus parasanguinis strain BIOML-A1 scaffold14_size2410, whole genome shotgun sequence	Streptococcus parasanguinis	1	88.34	2410	NZ_WMZJ01000014.1
Streptococcus parasanguinis strain bf_0095 Scaffold_0020, whole genome shotgun sequence	Streptococcus parasanguinis	1	88.34	2410	NZ_RCYS01000020.1
Shigella sonnei strain 2090STDY5488125, whole genome shotgun sequence	Shigella sonnei	1	88.18	2411	NZ_FTWY01000268.1
Shigella sonnei strain 2090STDY5488119, whole genome shotgun sequence	Shigella sonnei	1	88.18	2411	NZ_FTWS01000269.1
Shigella sonnei strain sh1362, whole genome shotgun sequence	Shigella sonnei	1	88.18	2411	NZ_FTZS01000297.1
Shigella sonnei strain sh1375, whole genome shotgun sequence	Shigella sonnei	1	88.18	2411	NZ_FUAG01000299.1
Shigella sonnei strain 2090STDY5461876, whole genome shotgun sequence	Shigella sonnei	1	88.18	2411	NZ_FTWG01000277.1
Shigella sonnei strain 2090STDY5461746, whole genome shotgun sequence	Shigella sonnei	1	88.18	2411	NZ_FTTC01000263.1
Shigella sonnei strain 2090STDY5461729, whole genome shotgun sequence	Shigella sonnei	1	88.18	2411	NZ_FTTJ01000267.1
Shigella sonnei strain 2090STDY5461856, whole genome shotgun sequence	Shigella sonnei	1	88.18	2411	NZ_FTVN01000271.1
Shigella sonnei strain 2090STDY5461857, whole genome shotgun sequence	Shigella sonnei	1	88.18	2411	NZ_FTVO01000287.1
Shigella sonnei strain 2090STDY5488131, whole genome shotgun sequence	Shigella sonnei	1	88.18	2411	NZ_FTXE01000273.1
Shigella sonnei strain 85362, whole genome shotgun sequence	Shigella sonnei	1	88.18	2411	NZ_CXIM01000266.1
Shigella sonnei strain sh1393, whole genome shotgun sequence	Shigella sonnei	1	88.18	2411	NZ_FUAW01000276.1
Shigella sonnei strain 2090STDY5488122, whole genome shotgun sequence	Shigella sonnei	1	88.18	2411	NZ_FTWW01000269.1
Shigella sonnei strain sh1380, whole genome shotgun sequence	Shigella sonnei	1	88.18	2411	NZ_FUAK01000291.1
Shigella sonnei strain sh1379, whole genome shotgun sequence	Shigella sonnei	1	88.18	2411	NZ_FUAH01000293.1
Shigella sonnei strain sh1361, whole genome shotgun sequence	Shigella sonnei	1	88.18	2411	NZ_FTZU01000295.1
Shigella sonnei strain sh1385, whole genome shotgun sequence	Shigella sonnei	1	88.18	2411	NZ_FUAO01000297.1
Shigella sonnei strain sh1350, whole genome shotgun sequence	Shigella sonnei	1	88.18	2411	NZ_FTZI01000299.1
Shigella sonnei strain 2090STDY5488123, whole genome shotgun sequence	Shigella sonnei	1	88.18	2411	NZ_FTWV01000267.1
Shigella sonnei strain 2090STDY5461744, whole genome shotgun sequence	Shigella sonnei	1	88.18	2411	NZ_FTSD01000275.1
Shigella sonnei strain 2090STDY5488121, whole genome shotgun sequence	Shigella sonnei	1	88.18	2411	NZ_FTWU01000265.1
Shigella sonnei strain sh1391, whole genome shotgun sequence	Shigella sonnei	1	88.18	2411	NZ_FUAU01000273.1
Shigella sonnei strain 2090STDY5461878, whole genome shotgun sequence	Shigella sonnei	1	88.18	2411	NZ_FTWJ01000299.1
Shigella sonnei strain 2090STDY5461860, whole genome shotgun sequence	Shigella sonnei	1	88.18	2411	NZ_FTVR01000290.1
Shigella sonnei strain 85359, whole genome shotgun sequence	Shigella sonnei	1	88.18	2411	NZ_CXIL01000291.1
Shigella sonnei strain 2090STDY5461879, whole genome shotgun sequence	Shigella sonnei	1	88.18	2411	NZ_FTWF01000289.1
Shigella sonnei strain H112960373, whole genome shotgun sequence	Shigella sonnei	1	88.18	2411	NZ_CWZA01000286.1
Shigella sonnei strain 2090STDY5461866, whole genome shotgun sequence	Shigella sonnei	1	88.18	2411	NZ_FTVW01000283.1
Shigella sonnei strain 4028STDY6275204, whole genome shotgun sequence	Shigella sonnei	1	88.18	2411	NZ_UEBP01000265.1
Shigella sonnei strain 2090STDY5461869, whole genome shotgun sequence	Shigella sonnei	1	88.18	2411	NZ_FTVZ01000289.1
Shigella sonnei strain 2090STDY5461858, whole genome shotgun sequence	Shigella sonnei	1	88.18	2411	NZ_FTVP01000285.1
Shigella sonnei strain 2090STDY5488118, whole genome shotgun sequence	Shigella sonnei	1	88.18	2411	NZ_FTWP01000271.1
Shigella sonnei strain 2090STDY5461821, whole genome shotgun sequence	Shigella sonnei	1	88.18	2411	NZ_FTUG01000282.1
Shigella sonnei strain 2090STDY5461859, whole genome shotgun sequence	Shigella sonnei	1	88.18	2411	NZ_FTVQ01000270.1
Shigella sonnei strain 2090STDY5461745, whole genome shotgun sequence	Shigella sonnei	1	88.18	2411	NZ_FTSU01000278.1
Shigella sonnei strain sh1381, whole genome shotgun sequence	Shigella sonnei	1	88.18	2411	NZ_FUAL01000291.1
Shigella sonnei strain sh1382, whole genome shotgun sequence	Shigella sonnei	1	88.18	2411	NZ_FUAN01000297.1
Shigella sonnei strain sh1376, whole genome shotgun sequence	Shigella sonnei	1	88.18	2411	NZ_FUAD01000292.1
Shigella sonnei strain sh1378, whole genome shotgun sequence	Shigella sonnei	1	88.18	2411	NZ_FUAJ01000276.1
Shigella sonnei strain 2090STDY5488134, whole genome shotgun sequence	Shigella sonnei	1	88.18	2411	NZ_FTXH01000270.1
Shigella sonnei strain 2090STDY5461863, whole genome shotgun sequence	Shigella sonnei	1	88.18	2411	NZ_FUGB01000289.1
Shigella sonnei strain 2090STDY5488120, whole genome shotgun sequence	Shigella sonnei	1	88.18	2411	NZ_FTWT01000265.1
Shigella sonnei strain 2090STDY5488117, whole genome shotgun sequence	Shigella sonnei	1	88.18	2411	NZ_FTWR01000270.1
Salmonella sp. S034_09573 NODE_21_length_2416_cov_3.998707, whole genome shotgun sequence	Salmonella sp. S034_09573	0.61	97.25	2416	NZ_WPMQ01000021.1
Shigella flexneri isolate IBESS246, whole genome shotgun sequence	Shigella flexneri	1	93.91	2422	NZ_CABVYU010000233.1
Salmonella enterica subsp. enterica serovar Panama strain Sal-3537 NODE_26_length_2422_cov_3.886217, whole genome shotgun sequence	Salmonella enterica subsp. enterica serovar Panama	0.61	98.9	2422	NZ_QLFM01000026.1
Sphingobium sp. DC-2 ODE_258, whole genome shotgun sequence	Sphingobium sp. DC-2	1	100	2424	NZ_JNAC01000144.1
Gluconobacter sp. P5B12 scaffold20.1, whole genome shotgun sequence	Gluconobacter sp. P5B12	0.98	99.66	2425	NZ_JACRVV010000019.1
Shigella sonnei strain sh1360, whole genome shotgun sequence	Shigella sonnei	1	88.18	2425	NZ_FUFW01000283.1
Salmonella enterica subsp. enterica serovar Panama strain CDC27 NODE_26_length_2426_cov_3.297471, whole genome shotgun sequence	Salmonella enterica subsp. enterica serovar Panama	0.61	98.63	2426	NZ_QLGS01000026.1
Shigella sonnei strain sh1383, whole genome shotgun sequence	Shigella sonnei	1	88.18	2438	NZ_FUAM01000295.1
Shigella sonnei strain sh1366, whole genome shotgun sequence	Shigella sonnei	1	88.18	2438	NZ_FTZX01000290.1
Shigella sonnei strain sh1372, whole genome shotgun sequence	Shigella sonnei	1	88.18	2438	NZ_FUAF01000289.1
Shigella sonnei strain sh1354, whole genome shotgun sequence	Shigella sonnei	1	88.18	2438	NZ_FTZL01000293.1
Shigella sonnei strain sh1355, whole genome shotgun sequence	Shigella sonnei	1	88.18	2438	NZ_FTZN01000294.1
Shigella sonnei strain sh1370, whole genome shotgun sequence	Shigella sonnei	1	88.18	2438	NZ_FUAC01000296.1
Shigella sonnei strain sh1369, whole genome shotgun sequence	Shigella sonnei	1	88.18	2438	NZ_FUAA01000298.1
Shigella sonnei strain sh1349, whole genome shotgun sequence	Shigella sonnei	1	88.18	2438	NZ_FTZH01000289.1
Shigella sonnei strain sh1377, whole genome shotgun sequence	Shigella sonnei	1	88.18	2438	NZ_FUAI01000296.1
Shigella sonnei strain sh1373, whole genome shotgun sequence	Shigella sonnei	1	88.18	2438	NZ_FUAE01000295.1
Shigella sonnei strain sh1356, whole genome shotgun sequence	Shigella sonnei	1	88.2	2439	NZ_FTZP01000287.1
Streptococcus agalactiae strain UBN 6/2 (K), whole genome shotgun sequence	Streptococcus agalactiae	1	100	2441	NZ_BCNJ01000034.1
Salmonella enterica subsp. enterica serovar Panama strain Sal-3005 NODE_23_length_2442_cov_4.893997, whole genome shotgun sequence	Salmonella enterica subsp. enterica serovar Panama	0.61	98.9	2442	NZ_QLFY01000023.1
Cystobacter fuscus DSM 2262 contig43, whole genome shotgun sequence	Cystobacter fuscus DSM 2262	1	100	2443	NZ_ANAH02000043.1
Pseudomonas aeruginosa strain HPAS6 NODE_37_length_2443_cov_2.95689, whole genome shotgun sequence	Pseudomonas aeruginosa	0.61	98.08	2443	NZ_JAHVMZ010000037.1
Salmonella enterica subsp. enterica serovar Dublin strain R9_3236_R1 NODE_55_length_2445_cov_0.191816_ID_121, whole genome shotgun sequence	Salmonella enterica subsp. enterica serovar Dublin	0.61	98.9	2445	NZ_MODJ01000016.1
Prevotella intermedia strain ATCC 15032 scaffold49.1, whole genome shotgun sequence	Prevotella intermedia	1	99.83	2453	NZ_QXEM01000049.1
Yersinia pestis YN2179 Contig_YN2179_9991, whole genome shotgun sequence	Yersinia pestis YN2179	1	87.18	2453	NZ_ADTE01001521.1
Salmonella enterica subsp. enterica serovar Panama strain CDC34 NODE_31_length_2660_cov_4.155824, whole genome shotgun sequence	Salmonella enterica subsp. enterica serovar Panama	0.61	98.9	2461	NZ_QLGK01000031.1
Salmonella enterica subsp. enterica strain SGEHI2016-PSU-BS-179SL NODE_13_length_2328_cov_205.376724, whole genome shotgun sequence	Salmonella enterica subsp. enterica	0.61	95.6	2462	NZ_JADDHO010000021.1
Shigella sonnei strain BCW_4885 BCW_4885_1__paired__contig_261, whole genome shotgun sequence	Shigella sonnei	1	88.18	2463	NZ_MSKE02000261.1
Shigella dysenteriae strain BCW_4872 BCW_4872_1__paired__contig_101, whole genome shotgun sequence	Shigella dysenteriae	1	93.41	2464	NZ_MSJW02000101.1
Shigella sonnei strain sh1371, whole genome shotgun sequence	Shigella sonnei	1	88.18	2465	NZ_FUAB01000288.1
Salmonella enterica subsp. enterica serovar Panama strain Sal-3781 NODE_27_length_2668_cov_3.443495, whole genome shotgun sequence	Salmonella enterica subsp. enterica serovar Panama	0.61	98.9	2469	NZ_QLFC01000027.1
Klebsiella pneumoniae strain EuSCAPE_BE075, whole genome shotgun sequence	Klebsiella pneumoniae	0.72	94.6	2478	NZ_UJPN01000062.1
Salmonella enterica subsp. enterica serovar Derby strain 2014LSAL03973 2014LSAL03973-D4_25, whole genome shotgun sequence	Salmonella enterica subsp. enterica serovar Derby	0.61	98.9	2484	NZ_PCKD01000025.1
Streptomyces marokkonensis strain OANH409 Scaffold54, whole genome shotgun sequence	Streptomyces marokkonensis	1	99.66	2485	NZ_VSKS01000054.1
Salmonella enterica subsp. enterica serovar Heidelberg strain CVM N30683 N30683_contig_42, whole genome shotgun sequence	Salmonella enterica subsp. enterica serovar Heidelberg	0.61	98.9	2489	NZ_JYUW01000042.1
Shigella sonnei strain sh1392, whole genome shotgun sequence	Shigella sonnei	0.77	92.97	2499	NZ_FUAV01000268.1
Thermobrachium celere strain A9 sequence132, whole genome shotgun sequence	Thermobrachium celere	1	99.32	2502	NZ_BMAP01000132.1
Tychonema sp. LEGE 06208 NODE_213_length_2502_cov_1.98147, whole genome shotgun sequence	Tychonema sp. LEGE 06208	0.72	100	2502	NZ_JADEWT010000213.1
Salmonella enterica subsp. enterica serovar Panama strain C05 NODE_39_length_2502_cov_3377.201328, whole genome shotgun sequence	Salmonella enterica subsp. enterica serovar Panama	0.61	98.9	2502	NZ_QLHO01000039.1
Pseudomonas aeruginosa strain HUM-300 PA3_F8_NODE_102_length_2504_cov_2.14578_ID_203, whole genome shotgun sequence	Pseudomonas aeruginosa	0.61	99.45	2504	NZ_RAEC01000014.1
Salmonella enterica subsp. enterica serovar Derby strain HIY0317 NODE_36_length_2509_cov_2320.140218, whole genome shotgun sequence	Salmonella enterica subsp. enterica serovar Derby	0.81	94.61	2509	NZ_VCTF02000036.1
Shigella sonnei strain Sh32222_441097, whole genome shotgun sequence	Shigella sonnei	1	88.18	2509	NZ_CXDT01000271.1
Enterococcus sp. HPCN18 Scaffold_71, whole genome shotgun sequence	Enterococcus sp. HPCN18	1	100	2510	NZ_QMKM01000071.1
Yersinia pestis strain 338 contig00198, whole genome shotgun sequence	Yersinia pestis	1	87.18	2511	NZ_LZNX01000198.1
Yersinia frederiksenii isolate MGYG-HGUT-02467, whole genome shotgun sequence	Yersinia frederiksenii	1	100	2513	NZ_CABMMI010000018.1
Yersinia frederiksenii strain FE80258, whole genome shotgun sequence	Yersinia frederiksenii	1	100	2513	NZ_CPWN01000018.1
Salmonella enterica subsp. enterica serovar Newport strain R9_3240_R1 NODE_66_length_2521_cov_0.0990917_ID_143, whole genome shotgun sequence	Salmonella enterica subsp. enterica serovar Newport	0.6	99.15	2521	NZ_MOCX01000075.1
Shigella boydii strain DMB SH20247 MOD1-SH20247_296_length_2524_cov_1428.613609, whole genome shotgun sequence	Shigella boydii	0.93	87.86	2524	NZ_QWTW01000296.1
Rhodococcus qingshengii strain S-E5 NODE_31_length_2526_cov_7.440600, whole genome shotgun sequence	Rhodococcus qingshengii	1	100	2526	NZ_SMZU01000031.1
Shigella flexneri isolate IBESS449, whole genome shotgun sequence	Shigella flexneri	0.93	93.65	2528	NZ_CABWDN010000256.1
Yersinia pestis I160001 Contig_I160001_3830, whole genome shotgun sequence	Yersinia pestis I160001	1	87.18	2532	NZ_ADSJ01000440.1
Shigella dysenteriae strain DMB SH127 MOD1-SH127_273_length_2542_cov_1176.587857, whole genome shotgun sequence	Shigella dysenteriae	1	93.41	2542	NZ_QWSB01000273.1
Shigella dysenteriae strain DMB SH128 MOD1-SH128_275_length_2542_cov_2561.001206, whole genome shotgun sequence	Shigella dysenteriae	1	93.41	2542	NZ_QWSC01000275.1
Yersinia pestis subsp. pestis strain 157 contig00288__length_2542___numreads_4911, whole genome shotgun sequence	Yersinia pestis subsp. pestis	1	87.18	2542	NZ_JAEMHI010000288.1
Lactobacillus crispatus strain VMC6 VMC6_v1.0_contig_230, whole genome shotgun sequence	Lactobacillus crispatus	1	100	2544	NZ_LJOL01000230.1
Shigella dysenteriae strain DMB SH20169 MOD1-SH20169_467_length_2544_cov_1765.080755, whole genome shotgun sequence	Shigella dysenteriae	1	93.41	2544	NZ_QWTO01000467.1
Lactobacillus crispatus strain VMC4 VMC4_v1.0_contig_191, whole genome shotgun sequence	Lactobacillus crispatus	1	100	2545	NZ_LJGQ01000191.1
Lactobacillus crispatus strain VMC5 VMC5_v1.0_contig_215, whole genome shotgun sequence	Lactobacillus crispatus	1	100	2547	NZ_LJOK01000215.1
Lactobacillus crispatus strain VMC8 VMC8_v1.0_contig_218, whole genome shotgun sequence	Lactobacillus crispatus	1	100	2548	NZ_LJON01000218.1
Lactobacillus crispatus strain VMC7 VMC7_v1.0_contig_103, whole genome shotgun sequence	Lactobacillus crispatus	1	100	2549	NZ_LJOM01000103.1
Yersinia pseudotuberculosis strain N912, whole genome shotgun sequence	Yersinia pseudotuberculosis	1	100	2549	NZ_CQDI01000069.1
Shigella sonnei strain FC1772 NODE_270_length_2549_cov_552.93_ID_539, whole genome shotgun sequence	Shigella sonnei	0.63	97.58	2549	NZ_NGWB01000270.1
Salmonella enterica subsp. enterica serovar Hadar strain CVM N32788 N32788_contig_9, whole genome shotgun sequence	Salmonella enterica subsp. enterica serovar Hadar	0.61	95.6	2551	NZ_JYWK01000009.1
Yersinia pestis 945 Contig_945_4008, whole genome shotgun sequence	Yersinia pestis 945	1	87.18	2552	NZ_ADPV01000603.1
Salmonella enterica subsp. enterica serovar Panama strain B65 NODE_47_length_2552_cov_4725.579911, whole genome shotgun sequence	Salmonella enterica subsp. enterica serovar Panama	0.61	98.9	2552	NZ_QLHS01000047.1
Pseudomonas sp. WS 5410 45_2553_40.0445, whole genome shotgun sequence	Pseudomonas sp. WS 5410	1	100	2553	NZ_JAAQWS010000045.1
Pseudomonas sp. WS 5411 45_2553_121.825, whole genome shotgun sequence	Pseudomonas sp. WS 5411	1	100	2553	NZ_JAARMC010000045.1
Salmonella enterica subsp. enterica serovar Panama strain Sal-4070 NODE_24_length_2553_cov_3.091870, whole genome shotgun sequence	Salmonella enterica subsp. enterica serovar Panama	0.61	98.9	2553	NZ_QLEQ01000024.1
Pseudomonas gessardii strain WS 5408 97_2555_39.3311, whole genome shotgun sequence	Pseudomonas gessardii	1	100	2555	NZ_JAAQYN010000097.1
Shigella sonnei strain a0189 contig00272, whole genome shotgun sequence	Shigella sonnei	1	88.18	2555	NZ_JAACXP010000272.1
Thalassobacter stenotrophicus strain CECT 5294, whole genome shotgun sequence	Thalassobacter stenotrophicus	1	100	2556	NZ_CYRX01000002.1
Pseudomonas sp. WS 5503 25_2559_66.6266, whole genome shotgun sequence	Pseudomonas sp. WS 5503	1	100	2559	NZ_JAAQWI010000025.1
Shigella sonnei strain 77257, whole genome shotgun sequence	Shigella sonnei	1	88.07	2559	NZ_CXHX01000266.1
Gluconobacter sp. P5E10 scaffold20.1, whole genome shotgun sequence	Gluconobacter sp. P5E10	1	99.83	2562	NZ_JACRVZ010000019.1
Pseudomonas lactis strain WS 5000 14_2566_56.4309, whole genome shotgun sequence	Pseudomonas lactis	1	100	2566	NZ_JAAQYJ010000014.1
Lactiplantibacillus plantarum strain CECT 8963, whole genome shotgun sequence	Lactiplantibacillus plantarum	1	100	2568	NZ_OKQT01000097.1
Facklamia tabacinasalis strain FAM 24227 scaffold_0084, whole genome shotgun sequence	Facklamia tabacinasalis	1	99.83	2568	NZ_VBSP01000084.1
Shigella sonnei strain sh1397, whole genome shotgun sequence	Shigella sonnei	1	88.18	2568	NZ_FUBA01000282.1
Lactobacillus crispatus strain VMC3 VMC3_v1.0_contig_49, whole genome shotgun sequence	Lactobacillus crispatus	1	100	2572	NZ_LJGP01000049.1
Streptomyces hyaluromycini strain NBRC 110483, whole genome shotgun sequence	Streptomyces hyaluromycini	1	100	2573	NZ_BCFL01000052.1
Tropicibacter naphthalenivorans strain CECT 7648, whole genome shotgun sequence	Tropicibacter naphthalenivorans	1	100	2573	NZ_CYSE01000025.1
Stenotrophomonas sp. BIIR7 sctg_0187_0001, whole genome shotgun sequence	Stenotrophomonas sp. BIIR7	1	100	2573	NZ_MKCZ01000187.1
Lysobacter pythonis strain 4284/11 44_2574_13.9755, whole genome shotgun sequence	Lysobacter pythonis	1	100	2574	NZ_RFLY01000044.1
Mycobacterium tuberculosis isolate BTB 08-76-lux, whole genome shotgun sequence	Mycobacterium tuberculosis	1	100	2575	NZ_FWEM01000139.1
Salmonella enterica subsp. enterica serovar Agona str. SH10GFN094 scf7180000058148, whole genome shotgun sequence	Salmonella enterica subsp. enterica serovar Agona str. SH10GFN094	1	100	2581	NZ_ANOU01000024.1
Leuconostoc suionicum strain CECT 8484, whole genome shotgun sequence	Leuconostoc suionicum	1	100	2582	NZ_OMON01000012.1
Fundicoccus ignavus strain DSM 109653 29_2583_14.4251, whole genome shotgun sequence	Fundicoccus ignavus	1	100	2583	NZ_WJQR01000029.1
Shigella sonnei strain FC1747 NODE_269_length_2583_cov_929.529_ID_537, whole genome shotgun sequence	Shigella sonnei	0.98	87.99	2583	NZ_NMXS01000269.1
Yersinia kristensenii isolate MGYG-HGUT-02461, whole genome shotgun sequence	Yersinia kristensenii	1	100	2584	NZ_CABMLW010000036.1
Yersinia kristensenii strain 119/84, whole genome shotgun sequence	Yersinia kristensenii	1	100	2584	NZ_CPXZ01000036.1
Shigella dysenteriae strain Z12458 NODE_276_length_2591_cov_195.544237, whole genome shotgun sequence	Shigella dysenteriae	1	93.41	2591	NZ_JAFIRQ010000276.1
Shigella sonnei strain 2090STDY5461801, whole genome shotgun sequence	Shigella sonnei	1	88.51	2591	NZ_FTTV01000280.1
Shigella sonnei strain 2090STDY5461763, whole genome shotgun sequence	Shigella sonnei	1	88.18	2592	NZ_FTSR01000267.1
Yersinia pestis MGJZ6 Contig_MGJZ6_286, whole genome shotgun sequence	Yersinia pestis MGJZ6	1	87.18	2594	NZ_ADSX01000039.1
Yersinia pestis MGJZ12 Contig_MGJZ12_992, whole genome shotgun sequence	Yersinia pestis MGJZ12	1	87.18	2597	NZ_ADSV01000119.1
Salmonella enterica subsp. enterica serovar Enteritidis str. 58-6482 SEEE6482_39, whole genome shotgun sequence	Salmonella enterica subsp. enterica serovar Enteritidis str. 58-6482	0.61	98.9	2597	NZ_ALFC01000042.1
Amycolatopsis vancoresmycina DSM 44592 Contig00454, whole genome shotgun sequence	Amycolatopsis vancoresmycina DSM 44592	1	100	2605	NZ_AOUO01000452.1
Pseudomonas aeruginosa isolate XDR-PA, whole genome shotgun sequence	Pseudomonas aeruginosa	1	100	2608	NZ_CAADMS010000101.1
Yersinia pestis SHAN11 Contig_SHAN11_942, whole genome shotgun sequence	Yersinia pestis SHAN11	1	87.18	2611	NZ_ADTA01000133.1
Reyranella sp. CPCC 100927 Scaffold57, whole genome shotgun sequence	Reyranella sp. CPCC 100927	0.89	99.81	2613	NZ_VOHA01000057.1
Yersinia pestis CMCC114001 Contig_CMCC114001_1296, whole genome shotgun sequence	Yersinia pestis CMCC114001	1	87.18	2618	NZ_ADQL01000208.1
Pedobacter glucosidilyticus strain DD6b PBAC_contig000070, whole genome shotgun sequence	Pedobacter glucosidilyticus	1	99.83	2619	NZ_JMTN01000069.1
Latilactobacillus sakei strain CECT 9624, whole genome shotgun sequence	Latilactobacillus sakei	1	100	2632	NZ_OVTU01000009.1
Klebsiella pneumoniae strain EuSCAPE_ES039, whole genome shotgun sequence	Klebsiella pneumoniae	0.59	95.21	2632	NZ_ULCU01000064.1
Shigella sonnei strain d0150 contig00292, whole genome shotgun sequence	Shigella sonnei	1	88.18	2640	NZ_JAACXF010000292.1
Shigella sonnei strain a0148 contig00255, whole genome shotgun sequence	Shigella sonnei	1	88.18	2640	NZ_JAACXR010000255.1
Shigella sonnei strain c8225 contig00304, whole genome shotgun sequence	Shigella sonnei	1	88.18	2640	NZ_JAACXH010000304.1
Shigella sonnei strain d0237 contig00257, whole genome shotgun sequence	Shigella sonnei	1	88.18	2640	NZ_JAACXE010000257.1
Yersinia pestis H1958004 Contig_H1958004_1214, whole genome shotgun sequence	Yersinia pestis H1958004	1	87.18	2641	NZ_ADSH01000144.1
Shigella sonnei strain 143781, whole genome shotgun sequence	Shigella sonnei	1	88.24	2649	NZ_CXMX01000271.1
Shigella sonnei strain 144444, whole genome shotgun sequence	Shigella sonnei	1	88.24	2649	NZ_CXOD01000267.1
Shigella sonnei strain 144358, whole genome shotgun sequence	Shigella sonnei	1	88.24	2649	NZ_CXNN01000269.1
Shigella sonnei strain 36991242, whole genome shotgun sequence	Shigella sonnei	1	88.07	2649	NZ_CXLR01000283.1
Shigella sonnei strain 44401ss_1, whole genome shotgun sequence	Shigella sonnei	1	88.07	2649	NZ_CWUG01000320.1
Shigella sonnei strain 35501ss_1, whole genome shotgun sequence	Shigella sonnei	1	88.07	2649	NZ_CWTN01000299.1
Shigella sonnei strain 85715, whole genome shotgun sequence	Shigella sonnei	1	88.07	2649	NZ_CXIP01000265.1
Shigella sonnei strain H134220679, whole genome shotgun sequence	Shigella sonnei	1	88.07	2649	NZ_CXAA01000284.1
Shigella sonnei strain H140640168, whole genome shotgun sequence	Shigella sonnei	1	88.07	2649	NZ_CWZN01000295.1
Shigella sonnei strain H092680333, whole genome shotgun sequence	Shigella sonnei	1	88.07	2649	NZ_CWYE01000271.1
Shigella sonnei strain 85001, whole genome shotgun sequence	Shigella sonnei	1	88.07	2649	NZ_CXIJ01000260.1
Salmonella enterica subsp. enterica serovar Typhi strain MBM 1277 MBM_1277_111, whole genome shotgun sequence	Salmonella enterica subsp. enterica serovar Typhi	0.61	96.15	2649	NZ_QGEV01000111.1
Geobacillus sp. FW23 rawlib.basecaller_c145, whole genome shotgun sequence	Geobacillus sp. FW23	1	100	2651	NZ_JGCJ01000145.1
Shigella sonnei strain a0157 contig00268, whole genome shotgun sequence	Shigella sonnei	1	88.18	2655	NZ_JAACXQ010000268.1
Salmonella sp. S129_41069 NODE_58_length_2656_cov_794.821, whole genome shotgun sequence	Salmonella sp. S129_41069	1	86.87	2656	NZ_WPJP01000058.1
Salmonella enterica strain BCW_5895 NODE_56_length_2658_cov_13.0436, whole genome shotgun sequence	Salmonella enterica	0.63	97.31	2658	NZ_MYHB01000056.1
Shigella boydii strain DMB SH129 MOD1-SH129_330_length_2660_cov_1037.598848, whole genome shotgun sequence	Shigella boydii	1	94.42	2660	NZ_QWSD01000330.1
Shigella boydii strain NCTC12985, whole genome shotgun sequence	Shigella boydii	1	88.51	2668	NZ_UAUO01000022.1
Salmonella enterica strain CFSAN064280 CFSAN064280_41, whole genome shotgun sequence	Salmonella enterica	0.61	96.43	2668	NZ_NPLD01000041.1
Shigella sonnei strain CDPH_C45 contig303, whole genome shotgun sequence	Shigella sonnei	1	88.18	2669	NZ_LYEE01000228.1
Shigella sonnei strain CDPH_C37 contig301, whole genome shotgun sequence	Shigella sonnei	1	88.18	2670	NZ_LYEM01000226.1
Shigella flexneri strain BCW_4880 BCW_4880_1__paired__contig_163, whole genome shotgun sequence	Shigella flexneri	1	88.01	2670	NZ_MSKB02000163.1
Shigella sonnei strain CDPH_C84 contig237, whole genome shotgun sequence	Shigella sonnei	1	88.18	2671	NZ_LYEB01000154.1
Salmonella enterica subsp. enterica serovar Panama strain Sal-3298 NODE_24_length_2673_cov_4.708527, whole genome shotgun sequence	Salmonella enterica subsp. enterica serovar Panama	0.61	98.9	2673	NZ_QLFO01000024.1
Shigella sonnei strain KY 1071, whole genome shotgun sequence	Shigella sonnei	1	88.18	2675	NZ_CWWW01000279.1
Shigella sonnei strain 2090STDY5461880, whole genome shotgun sequence	Shigella sonnei	1	88.18	2675	NZ_FTWL01000272.1
Shigella sonnei strain 4028STDY6275260, whole genome shotgun sequence	Shigella sonnei	1	88.18	2675	NZ_UEEO01000275.1
Shigella sonnei strain 4028STDY6275174, whole genome shotgun sequence	Shigella sonnei	1	88.18	2675	NZ_UEBD01000253.1
Shigella sonnei strain 4028STDY6275149, whole genome shotgun sequence	Shigella sonnei	1	88.18	2675	NZ_UEDR01000245.1
Shigella sonnei strain 4028STDY6275287, whole genome shotgun sequence	Shigella sonnei	1	88.18	2675	NZ_UDZR01000254.1
Shigella sonnei strain 4028STDY6275116, whole genome shotgun sequence	Shigella sonnei	1	88.18	2675	NZ_UEAS01000255.1
Shigella sonnei strain 4028STDY6329981, whole genome shotgun sequence	Shigella sonnei	1	88.18	2675	NZ_UION01000285.1
Shigella sonnei strain 4028STDY6275148, whole genome shotgun sequence	Shigella sonnei	1	88.18	2675	NZ_UEBQ01000261.1
Shigella sonnei strain ShIB1997_440758, whole genome shotgun sequence	Shigella sonnei	0.93	87.34	2678	NZ_CXBS01000291.1
Leuconostoc suionicum strain CECT 9216, whole genome shotgun sequence	Leuconostoc suionicum	1	99.83	2679	NZ_OKQU01000011.1
Shigella sonnei strain c0736 contig00309, whole genome shotgun sequence	Shigella sonnei	1	88.18	2681	NZ_JAACXI010000309.1
Yersinia pestis CMCC96007 Contig_CMCC96007_8679, whole genome shotgun sequence	Yersinia pestis CMCC96007	1	87.18	2681	NZ_ADRP01000929.1
Leuconostoc mesenteroides strain CECT 9268, whole genome shotgun sequence	Leuconostoc mesenteroides	1	100	2682	NZ_OKQW01000015.1
Shigella sonnei strain CDPH_C36 contig276, whole genome shotgun sequence	Shigella sonnei	1	88.18	2685	NZ_LYEN01000197.1
Shigella sonnei strain 144367, whole genome shotgun sequence	Shigella sonnei	0.99	86.92	2686	NZ_CXNW01000282.1
Shigella sonnei strain CDPH_C43 contig220, whole genome shotgun sequence	Shigella sonnei	1	88.18	2690	NZ_LYEG01000136.1
Shigella sonnei strain CDPH_C41 contig211, whole genome shotgun sequence	Shigella sonnei	1	88.18	2690	NZ_LYEI01000126.1
Shigella sonnei strain CDPH_C42 contig21, whole genome shotgun sequence	Shigella sonnei	1	88.18	2690	NZ_LYEH01000124.1
Shigella sonnei strain CDPH_C35 contig240, whole genome shotgun sequence	Shigella sonnei	1	88.18	2690	NZ_LYEO01000158.1
Shigella sonnei strain CDPH_C10 PROKKA_contig000041, whole genome shotgun sequence	Shigella sonnei	1	88.18	2690	NZ_LRSB01000041.1
Shigella sonnei strain CDPH_C34 contig195, whole genome shotgun sequence	Shigella sonnei	1	88.18	2690	NZ_LYEP01000107.1
Shigella sonnei strain CDPH_C44 contig82, whole genome shotgun sequence	Shigella sonnei	1	88.18	2690	NZ_LYEF01000535.1
Shigella sonnei strain CDPH_C96 contig178, whole genome shotgun sequence	Shigella sonnei	1	88.18	2690	NZ_LYEA01000088.1
Shigella sonnei strain CDPH_C40 contig291, whole genome shotgun sequence	Shigella sonnei	1	88.18	2690	NZ_LYEJ01000213.1
Shigella sonnei strain CDPH_C26 contig63, whole genome shotgun sequence	Shigella sonnei	1	88.18	2690	NZ_LXVK01000382.1
Shigella sonnei strain CDPH_C11 PROKKA_contig000041, whole genome shotgun sequence	Shigella sonnei	1	88.18	2690	NZ_LRSC01000041.1
Shigella sonnei strain BS1058 BS1058_c59, whole genome shotgun sequence	Shigella sonnei	1	88.18	2690	NZ_LAJT01000059.1
Shigella sonnei strain CDPH_C98 contig298, whole genome shotgun sequence	Shigella sonnei	1	88.18	2691	NZ_LYDY01000221.1
Shigella flexneri strain BCW_4874 BCW_4874_1__paired__contig_40, whole genome shotgun sequence	Shigella flexneri	1	88.01	2691	NZ_MSJX02000040.1
Shigella sonnei strain CDPH_C32 contig224, whole genome shotgun sequence	Shigella sonnei	1	88.18	2692	NZ_LYER01000140.1
Yersinia pestis MGJZ9 Contig_MGJZ9_815, whole genome shotgun sequence	Yersinia pestis MGJZ9	1	87.18	2692	NZ_ADSZ01000110.1
Yersinia pestis F1984001 Contig_F1984001_1162, whole genome shotgun sequence	Yersinia pestis F1984001	1	87.18	2694	NZ_ADSD01000163.1
Yersinia pestis CMCC95001 Contig_CMCC95001_356, whole genome shotgun sequence	Yersinia pestis CMCC95001	1	87.18	2696	NZ_ADRN01000061.1
Burkholderia sp. COPS Burk1_contig_105, whole genome shotgun sequence	Burkholderia sp. COPS	1	100	2706	NZ_WIXR01000105.1
Yersinia pestis I1991001 Contig_I1991001_382, whole genome shotgun sequence	Yersinia pestis I1991001	1	87.18	2706	NZ_ADSM01000049.1
Yersinia pestis CMCC125002 Contig_CMCC125002_971, whole genome shotgun sequence	Yersinia pestis CMCC125002	1	87.18	2707	NZ_ADQN01000059.1
Yersinia pestis CMCC92004 Contig_CMCC92004_1031, whole genome shotgun sequence	Yersinia pestis CMCC92004	1	87.18	2710	NZ_ADRK01000158.1
Yersinia pestis CMCC640047 Contig_CMCC640047_9293, whole genome shotgun sequence	Yersinia pestis CMCC640047	1	87.18	2712	NZ_ADRA01001481.1
Salmonella enterica subsp. enterica serovar Panama strain Sal-3898 NODE_37_length_2715_cov_3.673532, whole genome shotgun sequence	Salmonella enterica subsp. enterica serovar Panama	0.61	98.9	2715	NZ_QLEZ01000037.1
Yersinia pestis 34008 Contig_34008_3687, whole genome shotgun sequence	Yersinia pestis 34008	1	87.18	2717	NZ_ADPD01000435.1
Leuconostoc mesenteroides strain CECT 9217, whole genome shotgun sequence	Leuconostoc mesenteroides	1	100	2719	NZ_OKRL01000009.1
Shigella sonnei strain ShIB2004_440760, whole genome shotgun sequence	Shigella sonnei	1	88.18	2721	NZ_CXCD01000285.1
Yersinia pestis 2 Contig_2_2948, whole genome shotgun sequence	Yersinia pestis 2	1	87.18	2721	NZ_ADOX01000376.1
Acinetobacter baumannii strain ACI40 Aci40_contig_76, whole genome shotgun sequence	Acinetobacter baumannii	1	100	2722	NZ_WJWR01000076.1
Shigella boydii strain DMB SH121 MOD1-SH121_288_length_2723_cov_952.314468, whole genome shotgun sequence	Shigella boydii	1	88.51	2723	NZ_QWRX01000288.1
Yersinia pestis CMCC42007 Contig_CMCC42007_834, whole genome shotgun sequence	Yersinia pestis CMCC42007	1	87.18	2725	NZ_ADQV01000106.1
Yersinia pestis CMCC31004 Contig_CMCC31004_4136, whole genome shotgun sequence	Yersinia pestis CMCC31004	1	87.18	2725	NZ_ADQR01000546.1
Yersinia pestis YN1683 Contig_YN1683_8788, whole genome shotgun sequence	Yersinia pestis YN1683	1	87.18	2725	NZ_ADTD01001715.1
Yersinia pestis EV76-CN map unlocalized plasmid pPCP1 contig474, whole genome shotgun sequence	Yersinia pestis EV76-CN	1	87.18	2726	NZ_ADSA02000474.1
Yersinia pestis YN2588 Contig_YN2588_430, whole genome shotgun sequence	Yersinia pestis YN2588	1	87.18	2728	NZ_ADTG01000054.1
Yersinia pestis CMCC106002 Contig_CMCC106002_478, whole genome shotgun sequence	Yersinia pestis CMCC106002	1	87.18	2728	NZ_ADQI01000049.1
Yersinia pestis YN663 Contig_YN663_7, whole genome shotgun sequence	Yersinia pestis YN663	1	87.18	2729	NZ_ADTI01000002.1
Yersinia pestis MGJZ7 Contig_MGJZ7_900, whole genome shotgun sequence	Yersinia pestis MGJZ7	1	87.18	2731	NZ_ADSY01000148.1
Yersinia pestis CMCC90027 Contig_CMCC90027_369, whole genome shotgun sequence	Yersinia pestis CMCC90027	1	87.18	2731	NZ_ADRI01000066.1
Yersinia pestis H1959004 Contig_H1959004_3214, whole genome shotgun sequence	Yersinia pestis H1959004	1	87.18	2732	NZ_ADSI01000418.1
Shigella dysenteriae strain DMB SH20207 MOD1-SH20207_253_length_2734_cov_752.559910, whole genome shotgun sequence	Shigella dysenteriae	1	88.51	2734	NZ_QWTU01000253.1
Yersinia pestis SHAN12 Contig_SHAN12_990, whole genome shotgun sequence	Yersinia pestis SHAN12	1	87.18	2734	NZ_ADTB01000144.1
Shigella sonnei strain sh03-1223, whole genome shotgun sequence	Shigella sonnei	1	88.07	2736	NZ_CXFV01000270.1
Shigella sonnei strain ShIB3507_440835, whole genome shotgun sequence	Shigella sonnei	1	88.18	2736	NZ_CXBT01000274.1
Yersinia pestis I1970005 Contig_I1970005_881, whole genome shotgun sequence	Yersinia pestis I1970005	1	87.18	2736	NZ_ADSL01000123.1
Yersinia pestis CMCC11001 Contig_CMCC11001_287, whole genome shotgun sequence	Yersinia pestis CMCC11001	1	87.18	2736	NZ_ADQK01000043.1
Fructilactobacillus lindneri strain TMW 1.1433 seq17, whole genome shotgun sequence	Fructilactobacillus lindneri	1	100	2737	NZ_MIXR01000009.1
Shigella sonnei strain sh07-1608, whole genome shotgun sequence	Shigella sonnei	0.99	88.05	2737	NZ_CXFG01000262.1
Shigella flexneri isolate IBESS775, whole genome shotgun sequence	Shigella flexneri	1	96.79	2738	NZ_CABWAL010000246.1
Shigella sonnei strain Sh74369_401064, whole genome shotgun sequence	Shigella sonnei	1	88.07	2738	NZ_CXAQ01000248.1
Yersinia pestis CMCC12003 Contig_CMCC12003_880, whole genome shotgun sequence	Yersinia pestis CMCC12003	1	87.18	2738	NZ_ADQM01000119.1
Yersinia pestis 970754 Contig_970754_5, whole genome shotgun sequence	Yersinia pestis 970754	1	87.18	2738	NZ_ADPW01000002.1
Acinetobacter baumannii strain ACI42 Aci42_contig_159, whole genome shotgun sequence	Acinetobacter baumannii	1	100	2739	NZ_WJWS01000158.1
Shigella sonnei strain Sh65179_401058, whole genome shotgun sequence	Shigella sonnei	1	88.18	2739	NZ_CXAU01000258.1
Shigella sonnei strain Sh62542_401057, whole genome shotgun sequence	Shigella sonnei	1	88.18	2740	NZ_CXAT01000253.1
Yersinia pestis 164 Contig_164_5856, whole genome shotgun sequence	Yersinia pestis 164	1	87.18	2740	NZ_ADOW01000885.1
Shigella sonnei strain ShIB3599_440877, whole genome shotgun sequence	Shigella sonnei	1	88.18	2741	NZ_CXCP01000328.1
Shigella sonnei strain sh07-0426, whole genome shotgun sequence	Shigella sonnei	1	98.5	2741	NZ_CXFX01000273.1
Shigella sonnei strain ShIB3488_440834, whole genome shotgun sequence	Shigella sonnei	1	88.18	2742	NZ_CXBW01000281.1
Shigella sonnei strain ShIB10_401080, whole genome shotgun sequence	Shigella sonnei	1	88.18	2742	NZ_CXBD01000258.1
Shigella sonnei strain ShIB3277_440831, whole genome shotgun sequence	Shigella sonnei	1	88.18	2743	NZ_CXCE01000278.1
Shigella sonnei strain ShIB3580_440836, whole genome shotgun sequence	Shigella sonnei	1	88.18	2743	NZ_CXBZ01000280.1
Shigella sonnei strain DMB SH20171 MOD1-SH20171_290_length_2745_cov_96.020446, whole genome shotgun sequence	Shigella sonnei	1	88.18	2745	NZ_QWTQ01000290.1
Yersinia pestis 12 Contig_12_3029, whole genome shotgun sequence	Yersinia pestis 12	1	87.18	2745	NZ_ADOV01000381.1
Klebsiella pneumoniae strain AMKP36 AmkP36_contig_30, whole genome shotgun sequence	Klebsiella pneumoniae	0.9	100	2746	NZ_WJWU01000030.1
Shigella sonnei strain 99442, whole genome shotgun sequence	Shigella sonnei	1	98.2	2746	NZ_CXKK01000273.1
Acinetobacter baumannii strain ACI53 Aci53_contig_94, whole genome shotgun sequence	Acinetobacter baumannii	1	100	2747	NZ_WJWT01000094.1
Shigella sonnei strain sh96-2938, whole genome shotgun sequence	Shigella sonnei	1	87.72	2749	NZ_CXFK01000260.1
Shigella sonnei strain 2090STDY5461827, whole genome shotgun sequence	Shigella sonnei	1	88.51	2753	NZ_FTUN01000248.1
Shigella sonnei strain 124332, whole genome shotgun sequence	Shigella sonnei	1	98.07	2753	NZ_CXLD01000281.1
Salmonella sp. S080_02588 NODE_78_length_2755_cov_361.334, whole genome shotgun sequence	Salmonella sp. S080_02588	1	89.51	2755	NZ_WPLE01000078.1
Salmonella sp. S083_02621 NODE_78_length_2755_cov_581.199, whole genome shotgun sequence	Salmonella sp. S083_02621	1	89.51	2755	NZ_WPLD01000078.1
Salmonella sp. S091_02751 NODE_74_length_2755_cov_706.14, whole genome shotgun sequence	Salmonella sp. S091_02751	1	89.51	2755	NZ_WPKX01000074.1
Salmonella sp. S086_02700 NODE_76_length_2755_cov_208.485, whole genome shotgun sequence	Salmonella sp. S086_02700	1	89.51	2755	NZ_WPLC01000076.1
Salmonella sp. S077_02553 NODE_73_length_2755_cov_649.652, whole genome shotgun sequence	Salmonella sp. S077_02553	1	89.51	2755	NZ_WPLG01000073.1
Salmonella sp. S078_02580 NODE_74_length_2755_cov_196.075, whole genome shotgun sequence	Salmonella sp. S078_02580	1	89.51	2755	NZ_WPLF01000074.1
Salmonella sp. S088_02709 NODE_74_length_2755_cov_227.595, whole genome shotgun sequence	Salmonella sp. S088_02709	1	89.51	2755	NZ_WPLA01000065.1
Salmonella sp. S087_02702 NODE_76_length_2755_cov_235.746, whole genome shotgun sequence	Salmonella sp. S087_02702	1	89.51	2755	NZ_WPLB01000076.1
Salmonella sp. S092_02753 NODE_75_length_2755_cov_164.294, whole genome shotgun sequence	Salmonella sp. S092_02753	1	98.1	2755	NZ_WPKW01000075.1
Shewanella algae strain A3/19 NODE_100_length_2757_cov_4.042586, whole genome shotgun sequence	Shewanella algae	1	100	2757	NZ_JACDTT010000099.1
Shigella sonnei strain sh02-9633, whole genome shotgun sequence	Shigella sonnei	1	88.07	2757	NZ_CXFU01000276.1
Shigella sonnei strain sh02-8933, whole genome shotgun sequence	Shigella sonnei	1	88.07	2758	NZ_CXFQ01000269.1
Shigella sonnei strain sh96-6494, whole genome shotgun sequence	Shigella sonnei	1	88.01	2758	NZ_CXFN01000267.1
Shigella sonnei strain sh03-3567, whole genome shotgun sequence	Shigella sonnei	1	98.5	2758	NZ_CXFW01000270.1
Shigella sonnei strain SS132330_2496119, whole genome shotgun sequence	Shigella sonnei	1	98.5	2758	NZ_CXFD01000284.1
Shigella sonnei strain SS128220_2798530, whole genome shotgun sequence	Shigella sonnei	1	98.5	2758	NZ_CXGK01000273.1
Shigella sonnei strain sh1404, whole genome shotgun sequence	Shigella sonnei	1	88.18	2760	NZ_FUBH01000270.1
Salmonella enterica subsp. enterica serovar Hadar strain HIY0249 NODE_195_length_2760_cov_474.998101, whole genome shotgun sequence	Salmonella enterica subsp. enterica serovar Hadar	0.61	95.6	2760	NZ_VCUB02000195.1
Shigella sonnei strain 20051541_1361374, whole genome shotgun sequence	Shigella sonnei	1	88.18	2762	NZ_CXEN01000328.1
Shigella sonnei strain 2090STDY5461813, whole genome shotgun sequence	Shigella sonnei	1	88.18	2762	NZ_FTUB01000261.1
Shigella sonnei strain 124342, whole genome shotgun sequence	Shigella sonnei	1	98.5	2762	NZ_CXLC01000269.1
Salmonella sp. S090_02723 NODE_70_length_2763_cov_315.948, whole genome shotgun sequence	Salmonella sp. S090_02723	1	89.51	2763	NZ_WPKY01000070.1
Salmonella sp. S093_02758 NODE_70_length_2763_cov_398.022, whole genome shotgun sequence	Salmonella sp. S093_02758	1	89.51	2763	NZ_WPKV01000070.1
Salmonella enterica subsp. enterica strain SGEHI2016-PSU-BS-179SL NODE_18_length_2629_cov_206.029663, whole genome shotgun sequence	Salmonella enterica subsp. enterica	1	88.83	2763	NZ_JADDHO010000022.1
Shigella sonnei strain 20040880_1361372, whole genome shotgun sequence	Shigella sonnei	1	88.18	2763	NZ_CXEF01000295.1
Yersinia pestis PY-04 PY_04.contig.3_1, whole genome shotgun sequence	Yersinia pestis PY-04	1	87.18	2763	NZ_AKRP01000002.1
Shigella sonnei strain 201404332_1, whole genome shotgun sequence	Shigella sonnei	1	98.5	2765	NZ_CWWG01000268.1
Shigella sonnei strain 201312542_1, whole genome shotgun sequence	Shigella sonnei	1	98.5	2765	NZ_CWUZ01000262.1
Leuconostoc mesenteroides strain CECT 9266, whole genome shotgun sequence	Leuconostoc mesenteroides	1	100	2766	NZ_OMPP01000026.1
Streptococcus pneumoniae strain CU_SPNE32_06 CTX32_contig24, whole genome shotgun sequence	Streptococcus pneumoniae	1	99.75	2766	NZ_LCSJ01000024.1
Shigella boydii strain 602068 602068_310, whole genome shotgun sequence	Shigella boydii	1	88.51	2767	NZ_LPTK01000308.1
Shigella sonnei strain sh1427, whole genome shotgun sequence	Shigella sonnei	1	88.18	2767	NZ_FUCC01000277.1
Shigella sonnei strain 6607.69 NODE_268_length_2767_cov_1450.721561, whole genome shotgun sequence	Shigella sonnei	1	88.18	2767	NZ_WHSK01000268.1
Shigella sonnei strain 6101.40 NODE_278_length_2767_cov_842.459480, whole genome shotgun sequence	Shigella sonnei	1	88.18	2767	NZ_JAAMMU010000278.1
Shigella sonnei strain 6904.27 NODE_263_length_2767_cov_1292.516357, whole genome shotgun sequence	Shigella sonnei	1	88.18	2767	NZ_WHSJ01000263.1
Shigella sonnei strain 19.0820.1561 NODE_277_length_2767_cov_534.507063, whole genome shotgun sequence	Shigella sonnei	1	88.18	2767	NZ_JAAMMT010000277.1
Shigella sonnei strain 0401930105 NODE_262_length_2767_cov_958.719331, whole genome shotgun sequence	Shigella sonnei	1	88.18	2767	NZ_JAAMMP010000262.1
Shigella sonnei strain 6502.32 NODE_263_length_2767_cov_1014.415242, whole genome shotgun sequence	Shigella sonnei	1	88.18	2767	NZ_JAAMMZ010000263.1
Shigella sonnei strain 19.0821.3486 NODE_263_length_2767_cov_446.531227, whole genome shotgun sequence	Shigella sonnei	1	88.18	2767	NZ_JAAMMS010000263.1
Shigella boydii strain 602682 602682_331, whole genome shotgun sequence	Shigella boydii	1	88.51	2768	NZ_LPTE01000330.1
Shigella sonnei strain 6412.75 NODE_262_length_2768_cov_1122.966555, whole genome shotgun sequence	Shigella sonnei	1	88.18	2768	NZ_JAAMMY010000262.1
Shigella sonnei strain 201405267_1, whole genome shotgun sequence	Shigella sonnei	1	88.07	2769	NZ_CWWL01000265.1
Shigella sonnei strain 201312520_1, whole genome shotgun sequence	Shigella sonnei	1	88.07	2770	NZ_CWUX01000266.1
Shigella sonnei strain sh1422, whole genome shotgun sequence	Shigella sonnei	1	88.18	2772	NZ_FUBY01000283.1
Yersinia pestis CMCC51020 Contig_CMCC51020_899, whole genome shotgun sequence	Yersinia pestis CMCC51020	1	87.18	2772	NZ_ADQY01000137.1
Salmonella sp. S026_02752 NODE_55_length_2773_cov_151.165795, whole genome shotgun sequence	Salmonella sp. S026_02752	1	89.51	2773	NZ_WPMY01000055.1
Shigella sonnei strain 95522, whole genome shotgun sequence	Shigella sonnei	1	88.07	2773	NZ_CXJP01000266.1
Streptococcus sp. GMD4S Contig_001, whole genome shotgun sequence	Streptococcus sp. GMD4S	1	100	2774	NZ_AJRE01000001.1
Shigella sonnei strain CS8_1361424, whole genome shotgun sequence	Shigella sonnei	1	88.18	2775	NZ_CXEZ01000253.1
Shigella sonnei strain sh1398, whole genome shotgun sequence	Shigella sonnei	1	88.18	2775	NZ_FUAZ01000267.1
Shigella sonnei strain sh1416, whole genome shotgun sequence	Shigella sonnei	1	88.18	2775	NZ_FUBQ01000271.1
Geobacillus sp. T6 NODE_3_length_2678, whole genome shotgun sequence	Geobacillus sp. T6	1	100	2776	NZ_LDNZ01000270.1
Shigella sonnei strain 201405079_1, whole genome shotgun sequence	Shigella sonnei	1	87.9	2776	NZ_CWWH01000263.1
Shigella sonnei strain sh1425, whole genome shotgun sequence	Shigella sonnei	0.63	97.58	2777	NZ_FUCB01000265.1
Shigella sonnei strain H141040399, whole genome shotgun sequence	Shigella sonnei	1	98.5	2777	NZ_CXAD01000274.1
Salmonella enterica subsp. enterica serovar Agona strain CVM N38894 N38894_contig_31, whole genome shotgun sequence	Salmonella enterica subsp. enterica serovar Agona	1	89.71	2778	NZ_JYXS01000031.1
Shigella sonnei strain sh1423, whole genome shotgun sequence	Shigella sonnei	1	88.18	2778	NZ_FUCA01000266.1
Shigella sonnei strain sh1428, whole genome shotgun sequence	Shigella sonnei	1	87.87	2778	NZ_FUCG01000259.1
Shigella boydii strain 600080 600080_233, whole genome shotgun sequence	Shigella boydii	1	99.7	2778	NZ_LSCB01000232.1
Shigella sonnei strain 201400003_1, whole genome shotgun sequence	Shigella sonnei	1	98.5	2778	NZ_CWVA01000260.1
Shigella sonnei strain sh1431, whole genome shotgun sequence	Shigella sonnei	1	88.18	2779	NZ_FUCI01000269.1
Staphylococcus aureus strain VBV169 NODE_42_length_2779_cov_2.78172_ID_83, whole genome shotgun sequence	Staphylococcus aureus	0.63	98.66	2779	NZ_LWMG01000036.1
Shigella sonnei strain 4028STDY6330009, whole genome shotgun sequence	Shigella sonnei	1	98.49	2779	NZ_UDSK01000253.1
Streptomyces sp. CB01883 scaffold16, whole genome shotgun sequence	Streptomyces sp. CB01883	1	99.83	2780	NZ_LIWA01000016.1
Shigella sonnei strain 201311953_1, whole genome shotgun sequence	Shigella sonnei	1	88.07	2780	NZ_CWUU01000257.1
Shigella sonnei strain sh1402, whole genome shotgun sequence	Shigella sonnei	1	88.18	2780	NZ_FUBF01000272.1
Shigella sonnei strain 144376, whole genome shotgun sequence	Shigella sonnei	1	98.27	2780	NZ_CXOB01000263.1
Shigella sonnei strain sh1426, whole genome shotgun sequence	Shigella sonnei	1	88.18	2781	NZ_FUCE01000273.1
Shigella sonnei strain sh1419, whole genome shotgun sequence	Shigella sonnei	1	88.18	2781	NZ_FUBT01000263.1
Shigella sonnei strain sh1403, whole genome shotgun sequence	Shigella sonnei	1	88.18	2781	NZ_FUBG01000261.1
Shigella sonnei strain sh1410, whole genome shotgun sequence	Shigella sonnei	1	88.18	2781	NZ_FUBN01000251.1
Shigella sonnei strain sh1411, whole genome shotgun sequence	Shigella sonnei	1	88.18	2781	NZ_FUBO01000259.1
Shigella sonnei strain sh1405, whole genome shotgun sequence	Shigella sonnei	1	88.18	2782	NZ_FUBI01000264.1
Shigella sonnei strain sh1414, whole genome shotgun sequence	Shigella sonnei	1	88.18	2782	NZ_FUBV01000263.1
Shigella sonnei strain H141000108, whole genome shotgun sequence	Shigella sonnei	1	98.5	2782	NZ_CXAF01000275.1
Shigella sonnei strain 144353, whole genome shotgun sequence	Shigella sonnei	1	88.07	2783	NZ_CXNI01000263.1
Shigella sonnei strain sh1415, whole genome shotgun sequence	Shigella sonnei	1	88.18	2783	NZ_FUBS01000257.1
Shigella sonnei strain sh1429, whole genome shotgun sequence	Shigella sonnei	1	88.18	2783	NZ_FUCH01000263.1
Shigella sonnei strain sh1412, whole genome shotgun sequence	Shigella sonnei	1	88.18	2783	NZ_FUBP01000259.1
Shigella sonnei strain sh1418, whole genome shotgun sequence	Shigella sonnei	1	88.18	2783	NZ_FUBR01000262.1
Shigella sonnei strain sh1433, whole genome shotgun sequence	Shigella sonnei	1	88.18	2783	NZ_FUCJ01000261.1
Shigella sonnei strain sh1400, whole genome shotgun sequence	Shigella sonnei	1	88.18	2783	NZ_FUBD01000267.1
Shigella sonnei strain sh1413, whole genome shotgun sequence	Shigella sonnei	1	88.18	2783	NZ_FUGA01000260.1
Shigella sonnei strain sh1406, whole genome shotgun sequence	Shigella sonnei	1	98.31	2783	NZ_FUBK01000267.1
Shigella sonnei strain H092580349, whole genome shotgun sequence	Shigella sonnei	1	98.5	2783	NZ_CWYF01000276.1
Shigella sonnei strain H140860383, whole genome shotgun sequence	Shigella sonnei	1	98.5	2783	NZ_CWZM01000282.1
Shigella sonnei strain sh1401, whole genome shotgun sequence	Shigella sonnei	1	88.18	2784	NZ_FUBE01000260.1
Shigella sonnei strain sh1408, whole genome shotgun sequence	Shigella sonnei	1	88.18	2784	NZ_FUBL01000259.1
Shigella sonnei strain sh1420, whole genome shotgun sequence	Shigella sonnei	1	88.18	2784	NZ_FUBX01000261.1
Shigella sonnei strain 90301ss_1, whole genome shotgun sequence	Shigella sonnei	1	98.5	2784	NZ_CWTM01000281.1
Shigella sonnei strain H102640221, whole genome shotgun sequence	Shigella sonnei	1	98.5	2784	NZ_CWYO01000270.1
Shigella sonnei strain 87065, whole genome shotgun sequence	Shigella sonnei	1	88.07	2785	NZ_CXJE01000263.1
Shigella sonnei strain 4028STDY6329992, whole genome shotgun sequence	Shigella sonnei	1	88.07	2785	NZ_UDRL01000267.1
Shigella sonnei strain sh1407, whole genome shotgun sequence	Shigella sonnei	1	88.18	2785	NZ_FUBJ01000259.1
Shigella sonnei strain sh1417, whole genome shotgun sequence	Shigella sonnei	1	97.58	2785	NZ_FUBU01000265.1
Shigella sonnei strain 36301A_1, whole genome shotgun sequence	Shigella sonnei	1	88.18	2786	NZ_CWSZ01000266.1
Shigella sonnei strain 4028STDY6329982, whole genome shotgun sequence	Shigella sonnei	1	98.46	2786	NZ_UIOP01000254.1
Shigella sonnei strain 02901ss_1, whole genome shotgun sequence	Shigella sonnei	1	88.18	2787	NZ_CWSY01000284.1
Shigella sonnei strain CS20_1361401, whole genome shotgun sequence	Shigella sonnei	0.77	93.19	2787	NZ_CXEE01000285.1
Shigella sonnei strain H084560209, whole genome shotgun sequence	Shigella sonnei	0.63	97.58	2787	NZ_CWXL01000258.1
Shigella sonnei strain 35801ss_1, whole genome shotgun sequence	Shigella sonnei	1	98.44	2787	NZ_CWUI01000289.1
Leuconostoc suionicum strain CECT 8486, whole genome shotgun sequence	Leuconostoc suionicum	1	99.66	2788	NZ_OKQR01000012.1
Shigella sonnei strain 54001ss_1, whole genome shotgun sequence	Shigella sonnei	1	88.18	2788	NZ_CWTY01000257.1
Shigella sonnei strain 2090STDY5461872, whole genome shotgun sequence	Shigella sonnei	1	88.18	2788	NZ_FTWD01000268.1
Shigella sonnei strain 2090STDY5461737, whole genome shotgun sequence	Shigella sonnei	1	88.18	2788	NZ_FTTF01000261.1
Shigella sonnei strain H084580209, whole genome shotgun sequence	Shigella sonnei	1	88.18	2788	NZ_CWXM01000264.1
Shigella sonnei strain 2090STDY5461751, whole genome shotgun sequence	Shigella sonnei	1	88.18	2788	NZ_FTST01000255.1
Shigella sonnei strain 2090STDY5461749, whole genome shotgun sequence	Shigella sonnei	1	88.18	2788	NZ_FTSN01000272.1
Shigella sonnei strain sh1409, whole genome shotgun sequence	Shigella sonnei	1	88.18	2789	NZ_FUBM01000260.1
Shigella sonnei strain H085220503, whole genome shotgun sequence	Shigella sonnei	1	88.18	2789	NZ_CWYB01000266.1
Shigella sonnei strain 2090STDY5461750, whole genome shotgun sequence	Shigella sonnei	1	88.18	2789	NZ_FTSP01000254.1
Shigella sonnei strain 2090STDY5461861, whole genome shotgun sequence	Shigella sonnei	1	88.18	2789	NZ_FTVS01000256.1
Shigella sonnei strain 38101ss_1, whole genome shotgun sequence	Shigella sonnei	1	88.18	2789	NZ_CWTD01000277.1
Shigella sonnei strain 2090STDY5461881, whole genome shotgun sequence	Shigella sonnei	1	88.01	2789	NZ_FTWI01000251.1
Shigella sonnei strain 2090STDY5461865, whole genome shotgun sequence	Shigella sonnei	0.98	87.97	2789	NZ_FTVU01000266.1
Shigella sonnei strain 2090STDY5461743, whole genome shotgun sequence	Shigella sonnei	1	87.46	2789	NZ_FTSO01000265.1
Shigella boydii strain 602988 602988_361, whole genome shotgun sequence	Shigella boydii	1	98.5	2789	NZ_LPTD01000360.1
Shigella sonnei strain 4028STDY6329938, whole genome shotgun sequence	Shigella sonnei	1	98.47	2790	NZ_UDSO01000250.1
Lactiplantibacillus plantarum strain CECT 8962, whole genome shotgun sequence	Lactiplantibacillus plantarum	1	100	2791	NZ_OKQP01000083.1
Shigella sonnei strain 44301ss_1, whole genome shotgun sequence	Shigella sonnei	1	98.5	2791	NZ_CWTL01000276.1
Shigella sonnei strain 4028STDY6329985, whole genome shotgun sequence	Shigella sonnei	1	98.5	2791	NZ_UIOF01000259.1
Shigella sonnei strain 35901ss_1, whole genome shotgun sequence	Shigella sonnei	1	98.47	2791	NZ_CWUK01000294.1
Shigella sonnei strain sh1348, whole genome shotgun sequence	Shigella sonnei	0.63	97.58	2792	NZ_FTZG01000277.1
Shigella sonnei strain 36401ss_1, whole genome shotgun sequence	Shigella sonnei	1	88.18	2794	NZ_CWTB01000269.1
Shigella sonnei strain 4028STDY6330008, whole genome shotgun sequence	Shigella sonnei	1	98.48	2794	NZ_UDUN01000249.1
Shigella sonnei strain 2090STDY5461748, whole genome shotgun sequence	Shigella sonnei	1	88.18	2795	NZ_FTTL01000264.1
Shigella sonnei strain 4028STDY6330003, whole genome shotgun sequence	Shigella sonnei	1	88.18	2796	NZ_UDRN01000244.1
Shigella sonnei strain 4028STDY6329995, whole genome shotgun sequence	Shigella sonnei	1	88.18	2796	NZ_UDRY01000247.1
Yersinia pestis strain S20080149 Scaffold117_2, whole genome shotgun sequence	Yersinia pestis	1	87.18	2796	NZ_WHKZ01000122.1
Shigella sonnei strain 36001ss_1, whole genome shotgun sequence	Shigella sonnei	1	98.49	2796	NZ_CWTS01000282.1
Shigella sonnei strain 4028STDY6329975, whole genome shotgun sequence	Shigella sonnei	1	98.47	2796	NZ_UIOQ01000247.1
Shigella sonnei strain 4028STDY6329955, whole genome shotgun sequence	Shigella sonnei	1	98.46	2796	NZ_UDRM01000247.1
Shigella sonnei strain 2090STDY5461726, whole genome shotgun sequence	Shigella sonnei	0.63	97.58	2797	NZ_FTSZ01000258.1
Shigella sonnei strain 4028STDY6329990, whole genome shotgun sequence	Shigella sonnei	1	87.32	2797	NZ_UIOV01000259.1
Shigella sonnei strain 4028STDY6330006, whole genome shotgun sequence	Shigella sonnei	1	88.18	2798	NZ_UDSI01000247.1
Shigella sonnei strain 2090STDY5461724, whole genome shotgun sequence	Shigella sonnei	1	88.18	2798	NZ_FTTB01000242.1
Shigella sonnei strain 4028STDY6329956, whole genome shotgun sequence	Shigella sonnei	1	88.18	2798	NZ_UDQN01000248.1
Shigella sonnei strain 4028STDY6329980, whole genome shotgun sequence	Shigella sonnei	1	88.18	2798	NZ_UDQG01000250.1
Shigella sonnei strain 4028STDY6329988, whole genome shotgun sequence	Shigella sonnei	1	88.18	2798	NZ_UDRE01000253.1
Shigella sonnei strain 4028STDY6329999, whole genome shotgun sequence	Shigella sonnei	1	97.58	2798	NZ_UDRC01000254.1
Shigella sonnei strain 4028STDY6329953, whole genome shotgun sequence	Shigella sonnei	1	98.49	2798	NZ_UDQW01000241.1
Neisseria mucosa ATCC 25996 N_mucosa-1.0.2_Cont44.1, whole genome shotgun sequence	Neisseria mucosa ATCC 25996	1	99.66	2799	NZ_ACDX02000045.1
Shigella sonnei strain 4028STDY6329987, whole genome shotgun sequence	Shigella sonnei	1	88.18	2799	NZ_UIOR01000251.1
Shigella sonnei strain 36314959, whole genome shotgun sequence	Shigella sonnei	1	98.5	2799	NZ_CXLV01000286.1
Shigella sonnei strain 20426786, whole genome shotgun sequence	Shigella sonnei	1	98.5	2799	NZ_CWXW01000279.1
Shigella sonnei strain H141120337, whole genome shotgun sequence	Shigella sonnei	1	98.5	2799	NZ_CXAE01000273.1
Shigella sonnei strain 4028STDY6329965, whole genome shotgun sequence	Shigella sonnei	1	98.49	2799	NZ_UDRJ01000249.1
Shigella sonnei strain 24701ss_1, whole genome shotgun sequence	Shigella sonnei	1	98.2	2799	NZ_CWUH01000282.1
Shigella sonnei strain 4028STDY6330012, whole genome shotgun sequence	Shigella sonnei	1	98.48	2799	NZ_UDSN01000244.1
Shigella sonnei strain 4028STDY6329986, whole genome shotgun sequence	Shigella sonnei	1	88.18	2800	NZ_UDRR01000245.1
Shigella sonnei strain 4028STDY6330002, whole genome shotgun sequence	Shigella sonnei	1	88.18	2800	NZ_UDSB01000248.1
Shigella sonnei strain 4028STDY6329978, whole genome shotgun sequence	Shigella sonnei	1	88.18	2800	NZ_UDRO01000250.1
Shigella sonnei strain 4028STDY6329993, whole genome shotgun sequence	Shigella sonnei	1	88.18	2800	NZ_UIOU01000255.1
Shigella sonnei strain 4028STDY6329991, whole genome shotgun sequence	Shigella sonnei	1	87.76	2800	NZ_UDRW01000251.1
Shigella sonnei strain 4028STDY6330010, whole genome shotgun sequence	Shigella sonnei	1	88.18	2801	NZ_UDSR01000248.1
Shigella sonnei strain 4028STDY6330011, whole genome shotgun sequence	Shigella sonnei	1	88.18	2801	NZ_UDSM01000245.1
Shigella sp. SHS-8 NODE_263_length_2802_cov_2480.19_ID_45237, whole genome shotgun sequence	Shigella sp. SHS-8	1	88.18	2802	NZ_PYKS01000263.1
Shigella sonnei strain d1397 contig00255, whole genome shotgun sequence	Shigella sonnei	1	88.18	2802	NZ_JAACXC010000255.1
Shigella sonnei strain c8763 contig00328, whole genome shotgun sequence	Shigella sonnei	1	88.18	2802	NZ_JAACXG010000328.1
Shigella sonnei strain e1087 contig00284, whole genome shotgun sequence	Shigella sonnei	1	88.18	2802	NZ_JAAVTT010000284.1
Shigella sonnei strain d0930 contig00247, whole genome shotgun sequence	Shigella sonnei	1	88.18	2802	NZ_JAACXD010000247.1
Shigella sonnei strain a0195 contig00252, whole genome shotgun sequence	Shigella sonnei	1	88.18	2802	NZ_JAACXO010000252.1
Shigella sonnei strain c8852 contig00279, whole genome shotgun sequence	Shigella sonnei	1	88.18	2802	NZ_JACBFK010000279.1
Shigella sonnei strain 4028STDY6329979, whole genome shotgun sequence	Shigella sonnei	1	87.54	2802	NZ_UDRG01000246.1
Shigella sonnei strain KY 3460, whole genome shotgun sequence	Shigella sonnei	1	98.5	2802	NZ_CWWX01000280.1
Shigella sonnei strain 2090STDY5488129, whole genome shotgun sequence	Shigella sonnei	1	98.5	2802	NZ_FTXB01000256.1
Shigella sonnei strain 4028STDY6275111, whole genome shotgun sequence	Shigella sonnei	1	98.5	2802	NZ_UDZP01000257.1
Shigella sonnei strain 4028STDY6329961, whole genome shotgun sequence	Shigella sonnei	1	98.5	2802	NZ_UDRB01000241.1
Shigella sonnei strain 4028STDY6275245, whole genome shotgun sequence	Shigella sonnei	1	98.5	2802	NZ_UDZS01000261.1
Shigella sonnei strain 4028STDY6275223, whole genome shotgun sequence	Shigella sonnei	1	98.5	2802	NZ_UDZF01000244.1
Shigella sonnei strain 4028STDY6329957, whole genome shotgun sequence	Shigella sonnei	1	98.5	2802	NZ_UDQI01000253.1
Shigella sonnei strain KY 1058, whole genome shotgun sequence	Shigella sonnei	1	98.5	2802	NZ_CWXK01000261.1
Shigella sonnei strain 4028STDY6275278, whole genome shotgun sequence	Shigella sonnei	1	98.5	2802	NZ_UEAN01000248.1
Shigella sonnei strain 4028STDY6275267, whole genome shotgun sequence	Shigella sonnei	1	98.5	2802	NZ_UDYU01000249.1
Shigella sonnei strain 4028STDY6275294, whole genome shotgun sequence	Shigella sonnei	1	98.5	2802	NZ_UEAF01000253.1
Shigella sonnei strain 4028STDY6329954, whole genome shotgun sequence	Shigella sonnei	1	98.5	2802	NZ_UDQV01000253.1
Shigella sonnei strain 4028STDY6275250, whole genome shotgun sequence	Shigella sonnei	1	98.5	2802	NZ_UEDF01000246.1
Shigella sonnei strain 4028STDY6275198, whole genome shotgun sequence	Shigella sonnei	1	98.5	2802	NZ_UIQU01000243.1
Shigella sonnei strain 4028STDY6275263, whole genome shotgun sequence	Shigella sonnei	1	98.5	2802	NZ_UEEL01000252.1
Shigella sonnei strain 4028STDY6275264, whole genome shotgun sequence	Shigella sonnei	1	98.5	2802	NZ_UDZW01000257.1
Shigella sonnei strain 4028STDY6275106, whole genome shotgun sequence	Shigella sonnei	1	98.5	2802	NZ_UEAO01000245.1
Shigella sonnei strain 4028STDY6275248, whole genome shotgun sequence	Shigella sonnei	1	98.5	2802	NZ_UDYV01000247.1
Shigella sonnei strain 4028STDY6275186, whole genome shotgun sequence	Shigella sonnei	1	98.5	2802	NZ_UECM01000254.1
Shigella sonnei strain 4028STDY6329966, whole genome shotgun sequence	Shigella sonnei	1	98.5	2802	NZ_UDPY01000263.1
Shigella sonnei strain KY 276, whole genome shotgun sequence	Shigella sonnei	1	98.5	2802	NZ_CWXQ01000277.1
Shigella flexneri strain 4028STDY6275055, whole genome shotgun sequence	Shigella flexneri	1	98.5	2802	NZ_UDUU01000200.1
Shigella sonnei strain H085220501, whole genome shotgun sequence	Shigella sonnei	1	88.18	2803	NZ_CWXT01000265.1
Shigella sonnei strain 4028STDY6329996, whole genome shotgun sequence	Shigella sonnei	1	88.18	2803	NZ_UDSF01000249.1
Shigella sonnei strain 4028STDY6330005, whole genome shotgun sequence	Shigella sonnei	1	88.18	2803	NZ_UIOO01000259.1
Shigella sonnei strain 4028STDY6275109, whole genome shotgun sequence	Shigella sonnei	1	98.5	2803	NZ_UDYZ01000249.1
Shigella sonnei strain 4028STDY6275291, whole genome shotgun sequence	Shigella sonnei	1	98.5	2803	NZ_UDZK01000251.1
Shigella sonnei strain 4028STDY6275295, whole genome shotgun sequence	Shigella sonnei	1	98.5	2803	NZ_UEDG01000253.1
Shigella sonnei strain 201400046_1, whole genome shotgun sequence	Shigella sonnei	0.91	86.92	2803	NZ_CWVC01000264.1
Shigella sonnei strain sh1363, whole genome shotgun sequence	Shigella sonnei	1	88.18	2804	NZ_FTZT01000280.1
Shigella sonnei strain 4028STDY6329997, whole genome shotgun sequence	Shigella sonnei	1	88.18	2804	NZ_UELH01000262.1
Shigella sonnei strain 4028STDY6329976, whole genome shotgun sequence	Shigella sonnei	1	88.18	2805	NZ_UDSA01000244.1
Shigella sonnei strain 4028STDY6329964, whole genome shotgun sequence	Shigella sonnei	1	88.18	2805	NZ_UDQB01000265.1
Yersinia pestis CMCCN010025 Contig_CMCCN010025_5177, whole genome shotgun sequence	Yersinia pestis CMCCN010025	1	87.18	2805	NZ_ADRT01000778.1
Shigella sonnei strain 36860531, whole genome shotgun sequence	Shigella sonnei	1	88.07	2806	NZ_CXLX01000286.1
Shigella sonnei strain 4028STDY6329994, whole genome shotgun sequence	Shigella sonnei	1	88.18	2806	NZ_UDQU01000258.1
Shigella sonnei strain 4028STDY6330001, whole genome shotgun sequence	Shigella sonnei	1	88.18	2806	NZ_UDSG01000249.1
Shigella sonnei strain 4028STDY6330007, whole genome shotgun sequence	Shigella sonnei	1	88.18	2806	NZ_UDRZ01000251.1
Shigella sonnei strain 4028STDY6330004, whole genome shotgun sequence	Shigella sonnei	1	88.18	2807	NZ_UDRD01000254.1
Shigella sonnei strain 4028STDY6329944, whole genome shotgun sequence	Shigella sonnei	1	88.18	2807	NZ_UDQP01000253.1
Shigella sonnei strain 4028STDY6329972, whole genome shotgun sequence	Shigella sonnei	1	97.58	2807	NZ_UIOH01000247.1
Pantoea ananatis strain PaMB1 PaMB1_contig000068, whole genome shotgun sequence	Pantoea ananatis	1	100	2808	NZ_JQZZ01000066.1
Shigella sonnei strain 4028STDY6329941, whole genome shotgun sequence	Shigella sonnei	1	88.18	2808	NZ_UDQQ01000250.1
Shigella sonnei strain 4028STDY6329960, whole genome shotgun sequence	Shigella sonnei	1	88.18	2808	NZ_UDQJ01000261.1
Shigella sonnei strain 4028STDY6275270, whole genome shotgun sequence	Shigella sonnei	1	98.25	2808	NZ_UECT01000255.1
Shigella sonnei strain 4028STDY6275177, whole genome shotgun sequence	Shigella sonnei	1	98.5	2808	NZ_UDXN01000250.1
Shigella sonnei strain 4028STDY6329968, whole genome shotgun sequence	Shigella sonnei	1	88.18	2809	NZ_UDRP01000248.1
Shigella sonnei strain 4028STDY6329939, whole genome shotgun sequence	Shigella sonnei	1	88.18	2809	NZ_UDQY01000246.1
Shigella sonnei strain 4028STDY6329971, whole genome shotgun sequence	Shigella sonnei	1	88.18	2809	NZ_UDRX01000242.1
Shigella sonnei strain 4028STDY6329969, whole genome shotgun sequence	Shigella sonnei	1	88.18	2809	NZ_UDRI01000249.1
Shigella sonnei strain 4028STDY6329974, whole genome shotgun sequence	Shigella sonnei	1	88.18	2810	NZ_UDQC01000252.1
Shigella sonnei strain 4028STDY6329940, whole genome shotgun sequence	Shigella sonnei	1	88.18	2810	NZ_UDQT01000246.1
Shigella sonnei strain 4028STDY6275268, whole genome shotgun sequence	Shigella sonnei	1	88.18	2810	NZ_UEFH01000248.1
Shigella sonnei strain 4028STDY6275227, whole genome shotgun sequence	Shigella sonnei	1	88.18	2810	NZ_UECA01000249.1
Shigella sonnei strain 4028STDY6275205, whole genome shotgun sequence	Shigella sonnei	1	88.18	2810	NZ_UDZA01000259.1
Shigella sonnei strain 4028STDY6275130, whole genome shotgun sequence	Shigella sonnei	0.63	97.58	2810	NZ_UEBF01000255.1
Shigella sonnei strain 4028STDY6275279, whole genome shotgun sequence	Shigella sonnei	1	98.24	2810	NZ_UEDP01000245.1
Shigella sonnei strain 4028STDY6275288, whole genome shotgun sequence	Shigella sonnei	1	98.5	2810	NZ_UEEA01000250.1
Shigella sonnei strain 4028STDY6275117, whole genome shotgun sequence	Shigella sonnei	1	98.5	2810	NZ_UIQJ01000252.1
Shigella sonnei strain 4028STDY6275289, whole genome shotgun sequence	Shigella sonnei	1	88.18	2811	NZ_UEDS01000250.1
Shigella sonnei strain 4028STDY6329963, whole genome shotgun sequence	Shigella sonnei	1	88.18	2811	NZ_UIOM01000260.1
Shigella sonnei strain 4028STDY6329970, whole genome shotgun sequence	Shigella sonnei	1	88.18	2811	NZ_UDSH01000251.1
Yersinia pestis 351001 Contig_351001_7666, whole genome shotgun sequence	Yersinia pestis 351001	1	87.18	2811	NZ_ADPF01001282.1
Shigella sonnei strain 4028STDY6275274, whole genome shotgun sequence	Shigella sonnei	1	98.28	2811	NZ_UDXM01000269.1
Shigella sonnei strain 4028STDY6275282, whole genome shotgun sequence	Shigella sonnei	1	98.26	2811	NZ_UEEF01000261.1
Shigella sonnei strain 4028STDY6275152, whole genome shotgun sequence	Shigella sonnei	1	98.26	2811	NZ_UEAV01000268.1
Shigella sonnei strain 4028STDY6329942, whole genome shotgun sequence	Shigella sonnei	1	98.25	2811	NZ_UDQR01000279.1
Shigella sonnei strain 4028STDY6275284, whole genome shotgun sequence	Shigella sonnei	1	98.25	2811	NZ_UDZN01000252.1
Shigella sonnei strain 4028STDY6275280, whole genome shotgun sequence	Shigella sonnei	1	98.25	2811	NZ_UDZT01000246.1
Shigella sonnei strain 4028STDY6275258, whole genome shotgun sequence	Shigella sonnei	1	98.5	2811	NZ_UEEI01000252.1
Shigella sonnei strain 4028STDY6275107, whole genome shotgun sequence	Shigella sonnei	1	88.18	2812	NZ_UEAB01000247.1
Shigella sonnei strain 4028STDY6275240, whole genome shotgun sequence	Shigella sonnei	1	88.18	2812	NZ_UDYN01000247.1
Shigella sonnei strain 4028STDY6275226, whole genome shotgun sequence	Shigella sonnei	1	88.18	2812	NZ_UECC01000251.1
Shigella sonnei strain 4028STDY6275256, whole genome shotgun sequence	Shigella sonnei	1	88.18	2812	NZ_UDYR01000248.1
Shigella sonnei strain 4028STDY6275272, whole genome shotgun sequence	Shigella sonnei	1	88.18	2812	NZ_UECY01000252.1
Shigella sonnei strain 4028STDY6275143, whole genome shotgun sequence	Shigella sonnei	1	88.18	2812	NZ_UEBE01000245.1
Shigella sonnei strain 4028STDY6275219, whole genome shotgun sequence	Shigella sonnei	1	88.18	2812	NZ_UIQE01000256.1
Shigella sonnei strain 4028STDY6275221, whole genome shotgun sequence	Shigella sonnei	1	88.18	2812	NZ_UEBZ01000252.1
Shigella sonnei strain 4028STDY6275128, whole genome shotgun sequence	Shigella sonnei	1	88.18	2812	NZ_UEAX01000247.1
Shigella sonnei strain 4028STDY6275136, whole genome shotgun sequence	Shigella sonnei	1	88.18	2812	NZ_UEAW01000256.1
Shigella sonnei strain 4028STDY6275212, whole genome shotgun sequence	Shigella sonnei	0.63	97.58	2812	NZ_UIQV01000257.1
Shigella sonnei strain 4028STDY6275275, whole genome shotgun sequence	Shigella sonnei	1	98.25	2812	NZ_UDZC01000267.1
Shigella sonnei strain 4028STDY6275243, whole genome shotgun sequence	Shigella sonnei	1	98.5	2812	NZ_UEEX01000258.1
Shigella sonnei strain 4028STDY6275235, whole genome shotgun sequence	Shigella sonnei	1	98.48	2812	NZ_UECI01000250.1
Klebsiella pneumoniae strain TUM1814, whole genome shotgun sequence	Klebsiella pneumoniae	1	100	2813	NZ_BGLT01000097.1
Shigella sonnei strain 4028STDY6329977, whole genome shotgun sequence	Shigella sonnei	1	88.18	2813	NZ_UDRF01000249.1
Shigella sonnei strain 4028STDY6275122, whole genome shotgun sequence	Shigella sonnei	1	88.18	2813	NZ_UEAQ01000245.1
Shigella sonnei strain 4028STDY6329948, whole genome shotgun sequence	Shigella sonnei	1	88.18	2813	NZ_UDRA01000252.1
Shigella sonnei strain 4028STDY6275158, whole genome shotgun sequence	Shigella sonnei	1	88.18	2813	NZ_UEAY01000256.1
Shigella sonnei strain 4028STDY6275202, whole genome shotgun sequence	Shigella sonnei	1	88.18	2813	NZ_UDZM01000248.1
Shigella sonnei strain 4028STDY6275269, whole genome shotgun sequence	Shigella sonnei	1	88.18	2813	NZ_UEES01000249.1
Shigella sonnei strain 4028STDY6275230, whole genome shotgun sequence	Shigella sonnei	1	88.18	2813	NZ_UDYY01000248.1
Shigella sonnei strain 4028STDY6275124, whole genome shotgun sequence	Shigella sonnei	1	88.18	2813	NZ_UIQF01000251.1
Shigella sonnei strain 4028STDY6275236, whole genome shotgun sequence	Shigella sonnei	1	88.18	2813	NZ_UECO01000251.1
Shigella sonnei strain 4028STDY6275246, whole genome shotgun sequence	Shigella sonnei	1	88.18	2813	NZ_UEDI01000240.1
Shigella sonnei strain 4028STDY6275185, whole genome shotgun sequence	Shigella sonnei	1	88.18	2813	NZ_UEBH01000250.1
Shigella sonnei strain 4028STDY6275213, whole genome shotgun sequence	Shigella sonnei	1	98.07	2813	NZ_UIQW01000254.1
Shigella sonnei strain 4028STDY6275187, whole genome shotgun sequence	Shigella sonnei	1	98.33	2813	NZ_UECP01000262.1
Shigella sonnei strain 4028STDY6275257, whole genome shotgun sequence	Shigella sonnei	1	98.29	2813	NZ_UDZH01000239.1
Shigella sonnei strain 4028STDY6275217, whole genome shotgun sequence	Shigella sonnei	1	98.28	2813	NZ_UECV01000254.1
Shigella sonnei strain 4028STDY6275247, whole genome shotgun sequence	Shigella sonnei	1	98.27	2813	NZ_UDZB01000245.1
Shigella sonnei strain 4028STDY6275184, whole genome shotgun sequence	Shigella sonnei	1	98.26	2813	NZ_UEBL01000254.1
Shigella sonnei strain 4028STDY6275249, whole genome shotgun sequence	Shigella sonnei	1	98.26	2813	NZ_UIQD01000266.1
Shigella sonnei strain 4028STDY6275259, whole genome shotgun sequence	Shigella sonnei	1	98.26	2813	NZ_UEEH01000246.1
Shigella sonnei strain 4028STDY6275114, whole genome shotgun sequence	Shigella sonnei	1	98.25	2813	NZ_UEAH01000249.1
Shigella sonnei strain 4028STDY6275175, whole genome shotgun sequence	Shigella sonnei	1	98.5	2813	NZ_UEBG01000248.1
Shigella sonnei strain 4028STDY6275232, whole genome shotgun sequence	Shigella sonnei	1	98.48	2813	NZ_UIQX01000254.1
Shigella sonnei strain 4028STDY6275195, whole genome shotgun sequence	Shigella sonnei	1	98.47	2813	NZ_UECN01000251.1
Shigella sonnei strain 4028STDY6275155, whole genome shotgun sequence	Shigella sonnei	1	98.46	2813	NZ_UEBR01000258.1
Shigella sonnei strain 4028STDY6275135, whole genome shotgun sequence	Shigella sonnei	1	98.43	2813	NZ_UDYF01000258.1
Shigella sonnei strain 4028STDY6275134, whole genome shotgun sequence	Shigella sonnei	1	88.18	2814	NZ_UEBB01000254.1
Shigella sonnei strain 4028STDY6275293, whole genome shotgun sequence	Shigella sonnei	1	88.18	2814	NZ_UECZ01000248.1
Shigella sonnei strain 4028STDY6275283, whole genome shotgun sequence	Shigella sonnei	1	88.18	2814	NZ_UDZL01000253.1
Shigella sonnei strain 4028STDY6275183, whole genome shotgun sequence	Shigella sonnei	1	88.18	2814	NZ_UDXY01000260.1
Shigella sonnei strain 4028STDY6275277, whole genome shotgun sequence	Shigella sonnei	1	88.18	2814	NZ_UEDO01000251.1
Shigella sonnei strain 4028STDY6329958, whole genome shotgun sequence	Shigella sonnei	1	88.18	2814	NZ_UDQO01000270.1
Shigella sonnei strain 4028STDY6275253, whole genome shotgun sequence	Shigella sonnei	1	88.18	2814	NZ_UEDK01000248.1
Shigella sonnei strain 4028STDY6275229, whole genome shotgun sequence	Shigella sonnei	1	88.18	2814	NZ_UDXZ01000250.1
Shigella sonnei strain 4028STDY6275251, whole genome shotgun sequence	Shigella sonnei	1	88.18	2814	NZ_UEEV01000274.1
Shigella sonnei strain 4028STDY6275218, whole genome shotgun sequence	Shigella sonnei	1	88.18	2814	NZ_UIQA01000253.1
Shigella sonnei strain 4028STDY6275165, whole genome shotgun sequence	Shigella sonnei	1	88.18	2814	NZ_UIQQ01000249.1
Shigella sonnei strain 4028STDY6275254, whole genome shotgun sequence	Shigella sonnei	1	88.18	2814	NZ_UDZZ01000250.1
Shigella sonnei strain 4028STDY6275176, whole genome shotgun sequence	Shigella sonnei	1	88.18	2814	NZ_UEBI01000246.1
Shigella sonnei strain 4028STDY6275157, whole genome shotgun sequence	Shigella sonnei	1	88.18	2814	NZ_UEBA01000257.1
Shigella sonnei strain 4028STDY6275182, whole genome shotgun sequence	Shigella sonnei	1	88.18	2814	NZ_UEAK01000241.1
Shigella sonnei strain 4028STDY6275118, whole genome shotgun sequence	Shigella sonnei	1	88.18	2814	NZ_UEAD01000254.1
Shigella sonnei strain 4028STDY6275206, whole genome shotgun sequence	Shigella sonnei	1	88.18	2814	NZ_UDZE01000255.1
Shigella sonnei strain 4028STDY6275290, whole genome shotgun sequence	Shigella sonnei	1	88.18	2814	NZ_UEDV01000244.1
Shigella sonnei strain 4028STDY6275178, whole genome shotgun sequence	Shigella sonnei	1	88.18	2814	NZ_UEBK01000248.1
Shigella sonnei strain 4028STDY6275120, whole genome shotgun sequence	Shigella sonnei	1	88.18	2814	NZ_UEAG01000249.1
Shigella sonnei strain 4028STDY6275238, whole genome shotgun sequence	Shigella sonnei	1	88.18	2814	NZ_UECW01000244.1
Shigella sonnei strain 4028STDY6275188, whole genome shotgun sequence	Shigella sonnei	1	88.18	2814	NZ_UECB01000257.1
Shigella sonnei strain 4028STDY6275129, whole genome shotgun sequence	Shigella sonnei	1	97.58	2814	NZ_UEBC01000236.1
Shigella sonnei strain 4028STDY6275197, whole genome shotgun sequence	Shigella sonnei	1	98.33	2814	NZ_UIQT01000259.1
Shigella sonnei strain 4028STDY6275228, whole genome shotgun sequence	Shigella sonnei	1	98.33	2814	NZ_UIQK01000256.1
Shigella sonnei strain 4028STDY6275125, whole genome shotgun sequence	Shigella sonnei	1	98.33	2814	NZ_UDZI01000253.1
Shigella sonnei strain 4028STDY6275164, whole genome shotgun sequence	Shigella sonnei	1	98.31	2814	NZ_UDXQ01000248.1
Shigella sonnei strain 4028STDY6275222, whole genome shotgun sequence	Shigella sonnei	1	98.31	2814	NZ_UDZQ01000253.1
Shigella sonnei strain 4028STDY6275193, whole genome shotgun sequence	Shigella sonnei	1	98.3	2814	NZ_UECL01000250.1
Shigella sonnei strain 4028STDY6275276, whole genome shotgun sequence	Shigella sonnei	1	98.29	2814	NZ_UECH01000253.1
Shigella sonnei strain 4028STDY6275255, whole genome shotgun sequence	Shigella sonnei	1	98.29	2814	NZ_UDXT01000263.1
Shigella sonnei strain 4028STDY6275225, whole genome shotgun sequence	Shigella sonnei	1	98.29	2814	NZ_UECD01000251.1
Shigella sonnei strain 4028STDY6275110, whole genome shotgun sequence	Shigella sonnei	1	98.27	2814	NZ_UEAI01000248.1
Shigella sonnei strain 4028STDY6275281, whole genome shotgun sequence	Shigella sonnei	1	98.27	2814	NZ_UEAL01000249.1
Shigella sonnei strain 4028STDY6275146, whole genome shotgun sequence	Shigella sonnei	1	98.26	2814	NZ_UIQN01000254.1
Shigella sonnei strain 4028STDY6275145, whole genome shotgun sequence	Shigella sonnei	1	98.26	2814	NZ_UEBM01000251.1
Shigella sonnei strain 4028STDY6275142, whole genome shotgun sequence	Shigella sonnei	1	98.5	2814	NZ_UEBJ01000245.1
Shigella sonnei strain 4028STDY6275261, whole genome shotgun sequence	Shigella sonnei	1	98.5	2814	NZ_UEET01000249.1
Shigella sonnei strain 4028STDY6275147, whole genome shotgun sequence	Shigella sonnei	1	98.48	2814	NZ_UEBX01000243.1
Shigella sonnei strain 4028STDY6275150, whole genome shotgun sequence	Shigella sonnei	1	98.45	2814	NZ_UECG01000274.1
Shigella sonnei strain 4028STDY6275194, whole genome shotgun sequence	Shigella sonnei	1	98.42	2814	NZ_UDYH01000260.1
Shigella sonnei strain 2090STDY5461731, whole genome shotgun sequence	Shigella sonnei	1	88.18	2815	NZ_FTSB01000257.1
Shigella sonnei strain 4028STDY6275191, whole genome shotgun sequence	Shigella sonnei	1	88.18	2815	NZ_UDYS01000248.1
Shigella sonnei strain 4028STDY6275167, whole genome shotgun sequence	Shigella sonnei	1	88.18	2815	NZ_UEBV01000239.1
Shigella sonnei strain 37701ss_1, whole genome shotgun sequence	Shigella sonnei	1	88.14	2815	NZ_CWUO01000258.1
Shigella sonnei strain 4028STDY6275244, whole genome shotgun sequence	Shigella sonnei	1	97.58	2815	NZ_UDYW01000248.1
Shigella sonnei strain 4028STDY6275252, whole genome shotgun sequence	Shigella sonnei	1	98.27	2815	NZ_UECX01000252.1
Shigella sonnei strain sh1390, whole genome shotgun sequence	Shigella sonnei	1	88.18	2816	NZ_FUAT01000258.1
Shigella sonnei strain 4028STDY6275214, whole genome shotgun sequence	Shigella sonnei	1	88.18	2816	NZ_UEBY01000272.1
Shigella sonnei strain H112920487, whole genome shotgun sequence	Shigella sonnei	1	87.58	2816	NZ_CXGV01000286.1
Shigella sonnei strain 4028STDY6275266, whole genome shotgun sequence	Shigella sonnei	1	98.27	2816	NZ_UIQI01000258.1
Shigella sonnei strain 4028STDY6275112, whole genome shotgun sequence	Shigella sonnei	1	98.27	2816	NZ_UDZV01000253.1
Leclercia sp. LK8 66, whole genome shotgun sequence	Leclercia sp. LK8	1	100	2817	NZ_LDUO01000066.1
Shigella flexneri strain BS982 BS982_7, whole genome shotgun sequence	Shigella flexneri	1	91.05	2817	NZ_PUGQ02000007.1
Shigella sp. SHS-3 NODE_229_length_2817_cov_3674.19_ID_43035, whole genome shotgun sequence	Shigella sp. SHS-3	1	88.18	2817	NZ_PYKN01000229.1
Shigella sp. SHS-1 NODE_228_length_2817_cov_2741.69_ID_42791, whole genome shotgun sequence	Shigella sp. SHS-1	1	88.18	2817	NZ_PYKL01000220.1
Shigella sp. SHS-7 NODE_260_length_2817_cov_1431.09_ID_37882, whole genome shotgun sequence	Shigella sp. SHS-7	1	88.18	2817	NZ_PYKR01000260.1
Shigella sonnei strain 4028STDY6275151, whole genome shotgun sequence	Shigella sonnei	1	88.18	2817	NZ_UEAR01000252.1
Shigella sonnei strain Z12965 NODE_255_length_2817_cov_93.254647, whole genome shotgun sequence	Shigella sonnei	1	88.18	2817	NZ_JAFDON010000255.1
Shigella sonnei strain Z13154 NODE_261_length_2817_cov_188.484015, whole genome shotgun sequence	Shigella sonnei	1	88.18	2817	NZ_JAFDOO010000261.1
Shigella sonnei strain Z13254 NODE_277_length_2817_cov_289.646097, whole genome shotgun sequence	Shigella sonnei	1	88.18	2817	NZ_JAFDOP010000277.1
Shigella sonnei strain Z12947 NODE_255_length_2817_cov_140.294052, whole genome shotgun sequence	Shigella sonnei	1	88.18	2817	NZ_JAFDOM010000255.1
Shigella sonnei strain d2078 contig00296, whole genome shotgun sequence	Shigella sonnei	1	88.18	2817	NZ_JAACXA010000296.1
Shigella sonnei strain 4028STDY6275169, whole genome shotgun sequence	Shigella sonnei	1	88.18	2817	NZ_UIQS01000252.1
Shigella sonnei strain 4028STDY6275156, whole genome shotgun sequence	Shigella sonnei	1	88.18	2817	NZ_UIQB01000252.1
Shigella sonnei strain sh1389, whole genome shotgun sequence	Shigella sonnei	1	88.18	2817	NZ_FUAS01000265.1
Shigella sonnei strain 4028STDY6275190, whole genome shotgun sequence	Shigella sonnei	1	88.18	2817	NZ_UELL01000253.1
Shigella sonnei strain e1006 contig00259, whole genome shotgun sequence	Shigella sonnei	1	88.18	2817	NZ_JAACWX010000259.1
Shigella sonnei strain d4511 contig00258, whole genome shotgun sequence	Shigella sonnei	1	88.18	2817	NZ_JAACWZ010000258.1
Shigella sonnei strain 4028STDY6275210, whole genome shotgun sequence	Shigella sonnei	1	88.18	2817	NZ_UECE01000253.1
Shigella sonnei strain e0300 contig00285, whole genome shotgun sequence	Shigella sonnei	1	88.18	2817	NZ_JAACWY010000285.1
Shigella sonnei strain CFSAN059652 contig00261, whole genome shotgun sequence	Shigella sonnei	1	88.18	2817	NZ_SSMJ01000261.1
Shigella sonnei strain PK-01 Shigella_sonnei_PK01258, whole genome shotgun sequence	Shigella sonnei	1	88.18	2817	NZ_MEGV01000258.1
Shigella flexneri isolate IBESS530, whole genome shotgun sequence	Shigella flexneri	1	88.18	2817	NZ_CABVUT010000215.1
Shigella flexneri isolate IBESS114, whole genome shotgun sequence	Shigella flexneri	1	88.18	2817	NZ_CABVXN010000222.1
Shigella flexneri isolate IBESS931, whole genome shotgun sequence	Shigella flexneri	1	88.01	2817	NZ_CABVWF010000215.1
Shigella flexneri isolate IBESS232, whole genome shotgun sequence	Shigella flexneri	1	88.01	2817	NZ_CABVXE010000216.1
Shigella flexneri isolate IBESS393, whole genome shotgun sequence	Shigella flexneri	1	88.01	2817	NZ_CABWAR010000209.1
Shigella flexneri isolate IBESS525, whole genome shotgun sequence	Shigella flexneri	1	88.01	2817	NZ_CABWHC010000221.1
Shigella flexneri isolate IBESS512, whole genome shotgun sequence	Shigella flexneri	1	88.01	2817	NZ_CABVWC010000225.1
Shigella flexneri isolate IBESS350, whole genome shotgun sequence	Shigella flexneri	1	88.01	2817	NZ_CABWAU010000222.1
Shigella flexneri isolate IBESS516, whole genome shotgun sequence	Shigella flexneri	1	88.01	2817	NZ_CABWEX010000220.1
Shigella flexneri isolate IBESS924, whole genome shotgun sequence	Shigella flexneri	1	87.69	2817	NZ_CABWBQ010000214.1
Shigella flexneri isolate IBESS74, whole genome shotgun sequence	Shigella flexneri	1	87.69	2817	NZ_CABWAM010000225.1
Shigella sonnei strain 4028STDY6275189, whole genome shotgun sequence	Shigella sonnei	1	98.28	2817	NZ_UEBW01000249.1
Shigella sp. SHS-6 NODE_262_length_2817_cov_264.715_ID_40076, whole genome shotgun sequence	Shigella sp. SHS-6	1	98.5	2817	NZ_PYKQ01000262.1
Shigella sonnei strain 4028STDY6275285, whole genome shotgun sequence	Shigella sonnei	1	98.5	2817	NZ_UEEN01000251.1
Shigella sonnei strain 4028STDY6275292, whole genome shotgun sequence	Shigella sonnei	1	98.45	2817	NZ_UDYI01000285.1
Shigella sonnei strain 4028STDY6275231, whole genome shotgun sequence	Shigella sonnei	1	88.18	2818	NZ_UECR01000246.1
Shigella sonnei strain 4028STDY6275159, whole genome shotgun sequence	Shigella sonnei	1	98.28	2818	NZ_UDZJ01000248.1
Shigella sonnei strain 4028STDY6275179, whole genome shotgun sequence	Shigella sonnei	1	98.28	2818	NZ_UDYQ01000253.1
Shigella sonnei strain 25201ss_1, whole genome shotgun sequence	Shigella sonnei	1	88.07	2819	NZ_CWUM01000339.1
Shigella sonnei strain 4028STDY6275153, whole genome shotgun sequence	Shigella sonnei	1	88.18	2819	NZ_UEAU01000248.1
Shigella sonnei strain 4028STDY6275170, whole genome shotgun sequence	Shigella sonnei	1	98.31	2819	NZ_UIPY01000252.1
Shigella sonnei strain 4028STDY6275208, whole genome shotgun sequence	Shigella sonnei	1	88.18	2820	NZ_UEBU01000249.1
Shigella sonnei strain 4028STDY6275181, whole genome shotgun sequence	Shigella sonnei	1	88.18	2820	NZ_UDYD01000248.1
Shigella sonnei strain 4028STDY6275196, whole genome shotgun sequence	Shigella sonnei	1	88.18	2820	NZ_UDXV01000265.1
Shigella sonnei strain 4028STDY6275233, whole genome shotgun sequence	Shigella sonnei	1	98.29	2820	NZ_UECU01000253.1
Shigella sonnei strain 33401ss_1, whole genome shotgun sequence	Shigella sonnei	1	88.18	2821	NZ_CWTG01000248.1
Shigella sonnei strain 4028STDY6329946, whole genome shotgun sequence	Shigella sonnei	1	88.18	2821	NZ_UIOE01000257.1
Shigella sonnei strain 2090STDY5461735, whole genome shotgun sequence	Shigella sonnei	1	88.18	2821	NZ_FTTP01000252.1
Shigella sonnei strain 4028STDY6275168, whole genome shotgun sequence	Shigella sonnei	1	88.18	2821	NZ_UELK01000260.1
Shigella sonnei strain 4028STDY6275265, whole genome shotgun sequence	Shigella sonnei	1	88.18	2823	NZ_UEEB01000254.1
Shigella sonnei strain 4028STDY6275192, whole genome shotgun sequence	Shigella sonnei	1	98.5	2823	NZ_UDYB01000272.1
Shigella sonnei strain 25501ss_1, whole genome shotgun sequence	Shigella sonnei	1	88.18	2824	NZ_CWUQ01000270.1
Shigella sonnei strain 64101ss_1, whole genome shotgun sequence	Shigella sonnei	1	88.18	2824	NZ_CWTK01000263.1
Shigella sonnei strain 4028STDY6275126, whole genome shotgun sequence	Shigella sonnei	1	98.31	2824	NZ_UDZY01000255.1
Shigella sonnei strain KY 834, whole genome shotgun sequence	Shigella sonnei	1	98.31	2824	NZ_CWWV01000306.1
Shigella sonnei strain 4028STDY6275262, whole genome shotgun sequence	Shigella sonnei	1	88.18	2825	NZ_UELM01000245.1
Shigella sonnei strain 4028STDY6275242, whole genome shotgun sequence	Shigella sonnei	1	98.31	2825	NZ_UEAC01000252.1
Shigella sonnei strain 4028STDY6275241, whole genome shotgun sequence	Shigella sonnei	1	98.31	2825	NZ_UDZU01000257.1
Shigella sonnei strain 4028STDY6275239, whole genome shotgun sequence	Shigella sonnei	1	98.5	2826	NZ_UEDA01000256.1
Vibrio parahaemolyticus strain ATC220 ATC220_Scf1297, whole genome shotgun sequence	Vibrio parahaemolyticus	1	99.66	2827	NZ_LFUQ01000007.1
Shigella sonnei strain 4028STDY6275171, whole genome shotgun sequence	Shigella sonnei	1	88.18	2828	NZ_UECS01000250.1
Shigella sonnei strain 4028STDY6275163, whole genome shotgun sequence	Shigella sonnei	1	88.18	2828	NZ_UIQR01000244.1
Salmonella enterica subsp. enterica serovar Panama strain Sal-4042 NODE_36_length_2828_cov_5.055576, whole genome shotgun sequence	Salmonella enterica subsp. enterica serovar Panama	0.61	98.9	2828	NZ_QLEV01000036.1
Shigella sonnei strain 20132055, whole genome shotgun sequence	Shigella sonnei	1	98.07	2829	NZ_CWXY01000288.1
Shigella sonnei strain 4028STDY6275160, whole genome shotgun sequence	Shigella sonnei	1	88.18	2830	NZ_UDXU01000253.1
Shigella sonnei strain 201401464_1, whole genome shotgun sequence	Shigella sonnei	1	88.01	2830	NZ_CWVR01000260.1
Shigella sonnei strain 4028STDY6275207, whole genome shotgun sequence	Shigella sonnei	1	98.33	2830	NZ_UIQC01000261.1
Shigella sonnei strain 4028STDY6275166, whole genome shotgun sequence	Shigella sonnei	1	88.18	2831	NZ_UIQP01000243.1
Shigella sonnei strain KY 1163, whole genome shotgun sequence	Shigella sonnei	1	98.5	2832	NZ_CWWP01000262.1
Shigella sonnei strain 4028STDY6275140, whole genome shotgun sequence	Shigella sonnei	1	88.18	2833	NZ_UEAJ01000248.1
Shigella sonnei strain 4028STDY6275215, whole genome shotgun sequence	Shigella sonnei	1	88.18	2833	NZ_UDYJ01000244.1
Shigella sonnei strain 4028STDY6275127, whole genome shotgun sequence	Shigella sonnei	1	88.18	2833	NZ_UEAA01000240.1
Shigella sonnei strain 4028STDY6275161, whole genome shotgun sequence	Shigella sonnei	1	88.18	2833	NZ_UEAT01000249.1
Shigella sonnei strain 4028STDY6275123, whole genome shotgun sequence	Shigella sonnei	1	88.18	2834	NZ_UEAE01000247.1
Shigella sonnei strain KY 696, whole genome shotgun sequence	Shigella sonnei	1	98.5	2834	NZ_CWWU01000271.1
Shigella sonnei strain 4028STDY6275154, whole genome shotgun sequence	Shigella sonnei	1	98.08	2835	NZ_UDXS01000260.1
Shigella sonnei strain KY 129, whole genome shotgun sequence	Shigella sonnei	1	98.5	2835	NZ_CWWT01000275.1
Shigella sonnei strain KY 913, whole genome shotgun sequence	Shigella sonnei	1	98.5	2835	NZ_CWWY01000337.1
Shigella sonnei strain 21201783, whole genome shotgun sequence	Shigella sonnei	1	98.46	2836	NZ_CWXG01000291.1
Shigella sonnei strain 201311838_1, whole genome shotgun sequence	Shigella sonnei	1	88.07	2839	NZ_CWUT01000259.1
Shigella sonnei strain KY 757, whole genome shotgun sequence	Shigella sonnei	1	98.5	2841	NZ_CWXV01000275.1
Shigella boydii strain 100705 100705_250, whole genome shotgun sequence	Shigella boydii	1	88.51	2843	NZ_LSCP01000249.1
Klebsiella variicola isolate Kv5163, whole genome shotgun sequence	Klebsiella variicola	0.77	91.01	2844	NZ_CAJHPV010000092.1
Grimontia marina strain CECT 8713, whole genome shotgun sequence	Grimontia marina	1	100	2847	NZ_FIZY01000124.1
Shigella sonnei strain KY 2529, whole genome shotgun sequence	Shigella sonnei	1	88.18	2847	NZ_CWWS01000260.1
Shigella sonnei strain 4028STDY6275162, whole genome shotgun sequence	Shigella sonnei	1	88.18	2848	NZ_UEBO01000243.1
Shigella sonnei strain H111560296, whole genome shotgun sequence	Shigella sonnei	1	87.9	2853	NZ_CWYZ01000267.1
Shigella sonnei strain 35527695, whole genome shotgun sequence	Shigella sonnei	1	98.8	2853	NZ_CXLY01000283.1
Yersinia pestis PY-01 PY_01.contig.29_1, whole genome shotgun sequence	Yersinia pestis PY-01	1	87.18	2856	NZ_AKRM01000028.1
Salmonella enterica subsp. enterica serovar Dublin strain R9_3234_R1 NODE_56_length_2864_cov_0.141772_ID_111, whole genome shotgun sequence	Salmonella enterica subsp. enterica serovar Dublin	0.61	98.35	2864	NZ_MODM01000071.1
Yersinia pestis strain S20040188 Scaffold117_1, whole genome shotgun sequence	Yersinia pestis	1	87.18	2870	NZ_WHKO01000118.1
Shigella sonnei strain KY 1243, whole genome shotgun sequence	Shigella sonnei	1	98.5	2870	NZ_CWXS01000271.1
Shigella sonnei strain KY 1633, whole genome shotgun sequence	Shigella sonnei	1	98.46	2872	NZ_CWXU01000270.1
Shigella sonnei strain 4028STDY6275173, whole genome shotgun sequence	Shigella sonnei	1	98.47	2880	NZ_UEBN01000249.1
Shigella sonnei strain KY 3246, whole genome shotgun sequence	Shigella sonnei	1	88.18	2881	NZ_CWXB01000303.1
[Propionibacterium] namnetense SK182B-JCVI ctg1123499743379, whole genome shotgun sequence	[Propionibacterium] namnetense SK182B-JCVI	1	100	2894	NZ_AFUN01000003.1
Shigella sonnei strain 2090STDY5461875, whole genome shotgun sequence	Shigella sonnei	1	88.51	2894	NZ_FTWC01000260.1
Salmonella enterica subsp. enterica serovar Heidelberg strain CVM N9110 contig_40, whole genome shotgun sequence	Salmonella enterica subsp. enterica serovar Heidelberg	0.61	95.88	2894	NZ_JHBN01000039.1
Streptomyces sp. Ru73 contig00199, whole genome shotgun sequence	Streptomyces sp. Ru73	1	99.66	2899	NZ_PQSQ01000199.1
Shigella sonnei strain 109275, whole genome shotgun sequence	Shigella sonnei	1	98.31	2899	NZ_CXKU01000293.1
Corynebacterium striatum strain 3012STDY7069329, whole genome shotgun sequence	Corynebacterium striatum	0.76	99.78	2908	NZ_CAACYF010000004.1
Shigella sonnei strain 4028STDY6329952, whole genome shotgun sequence	Shigella sonnei	1	88.18	2911	NZ_UDRH01000244.1
Shigella sonnei strain 201403906_1, whole genome shotgun sequence	Shigella sonnei	1	88.07	2913	NZ_CWWC01000267.1
Shigella boydii isolate IBESS2, whole genome shotgun sequence	Shigella boydii	1	88.51	2920	NZ_CABVVE010000272.1
Salmonella enterica subsp. enterica serovar Panama strain CDC11 NODE_23_length_2924_cov_3.883433, whole genome shotgun sequence	Salmonella enterica subsp. enterica serovar Panama	0.61	98.9	2924	NZ_QLHJ01000023.1
Shigella sonnei strain 99040, whole genome shotgun sequence	Shigella sonnei	1	87.29	2931	NZ_CXKG01000320.1
Shigella sp. FC2117 NODE_271_length_2933_cov_277.986_ID_541, whole genome shotgun sequence	Shigella sp. FC2117	0.81	92.74	2933	NZ_MINP01000190.1
Salmonella enterica subsp. enterica serovar Hadar strain CVM N29317 N29317_contig_1, whole genome shotgun sequence	Salmonella enterica subsp. enterica serovar Hadar	1	89.34	2936	NZ_JYTR01000001.1
Shigella boydii 3594-74 gss359474.contig.75, whole genome shotgun sequence	Shigella boydii 3594-74	1	88.51	2937	NZ_AFGC01000076.1
Klebsiella aerogenes strain FDAARGOS_327 plasmid unnamed2	Klebsiella aerogenes	0.81	94.83	2938	NZ_CP031758.1
Yersinia pestis strain S20070088 Scaffold120_2, whole genome shotgun sequence	Yersinia pestis	1	87.18	2940	NZ_WHKW01000123.1
Salmonella enterica strain BCW_1585 NODE_40_length_2943_cov_9.99018, whole genome shotgun sequence	Salmonella enterica	1	89.68	2943	NZ_MXNF01000040.1
Shigella sonnei strain 271_SSON 880_2944_21262, whole genome shotgun sequence	Shigella sonnei	0.61	99.18	2944	NZ_JVNM01000044.1
Shigella sonnei strain b0566 contig00285, whole genome shotgun sequence	Shigella sonnei	1	88.18	2951	NZ_JAACXK010000285.1
Klebsiella pneumoniae strain SHK096 Scaffold58, whole genome shotgun sequence	Klebsiella pneumoniae	1	86.58	2955	NZ_SIZR01000058.1
Serratia sp. DD3 SRDD_contig000095, whole genome shotgun sequence	Serratia sp. DD3	1	100	2966	NZ_AYKS02000095.1
Shigella sonnei strain sh1357, whole genome shotgun sequence	Shigella sonnei	1	88.18	2966	NZ_FTZO01000278.1
Shigella sonnei strain 99444, whole genome shotgun sequence	Shigella sonnei	1	87.29	2968	NZ_CXKL01000264.1
Shigella sonnei strain 124561, whole genome shotgun sequence	Shigella sonnei	1	87.29	2968	NZ_CXLF01000268.1
Salmonella enterica subsp. enterica serovar Hadar strain CVM N30645 N30645_contig_8, whole genome shotgun sequence	Salmonella enterica subsp. enterica serovar Hadar	1	89.34	2978	NZ_JYUN01000008.1
Serratia marcescens strain YDC107-2 F49692_112, whole genome shotgun sequence	Serratia marcescens	1	96.28	2984	NZ_PGIC01000112.1
Rossellomorea marisflavi strain LK26, whole genome shotgun sequence	Rossellomorea marisflavi	1	100	2987	NZ_LDWO01000055.1
Salmonella enterica subsp. enterica serovar Newport strain 170 NODE_26_length_2991_cov_13.8774, whole genome shotgun sequence	Salmonella enterica subsp. enterica serovar Newport	1	93.23	2991	NZ_QDOD01000026.1
Salmonella enterica subsp. enterica serovar Copenhagen strain 156 NODE_43_length_2991_cov_3628.52, whole genome shotgun sequence	Salmonella enterica subsp. enterica serovar Copenhagen	1	93.23	2991	NZ_QDOR01000043.1
Salmonella enterica subsp. enterica serovar Typhimurium strain ST-11 NODE_199_length_2991_cov_240.826816, whole genome shotgun sequence	Salmonella enterica subsp. enterica serovar Typhimurium	1	93.23	2991	NZ_JAEHFF010000199.1
Salmonella enterica subsp. enterica serovar Typhimurium strain ST-12 NODE_42_length_2991_cov_378.636872, whole genome shotgun sequence	Salmonella enterica subsp. enterica serovar Typhimurium	1	93.23	2991	NZ_JAEHFG010000042.1
Mycobacterium ulcerans strain CSURQ0185, whole genome shotgun sequence	Mycobacterium ulcerans	1	100	2992	NZ_LR734718.1
Bordetella bronchiseptica 980-2 ctg7180000031330, whole genome shotgun sequence	Bordetella bronchiseptica 980-2	1	100	2992	NZ_JHOK01000052.1
Mycobacterium tuberculosis variant bovis strain CSURQ1129, whole genome shotgun sequence	Mycobacterium tuberculosis variant bovis	1	100	2992	NZ_CAJEUN010000100.1
Mycobacterium tuberculosis variant bovis strain CSURQ1128, whole genome shotgun sequence	Mycobacterium tuberculosis variant bovis	1	100	2992	NZ_CAJEUI010000097.1
Mycobacterium tuberculosis variant bovis strain Marseille-P9980, whole genome shotgun sequence	Mycobacterium tuberculosis variant bovis	1	100	2992	NZ_LR734079.1
Victivallis sp. Marseille-Q1083, whole genome shotgun sequence	Victivallis sp. Marseille-Q1083	1	100	2992	NZ_CAHJXL010000003.1
Enterococcus faecalis strain 4928STDY7387814, whole genome shotgun sequence	Enterococcus faecalis	1	93.57	2994	NZ_CABHFY010000026.1
Salmonella enterica subsp. enterica serovar Panama strain Sal-3543 NODE_25_length_2996_cov_4.213917, whole genome shotgun sequence	Salmonella enterica subsp. enterica serovar Panama	0.61	98.9	2996	NZ_QLFL01000025.1
Morganella morganii strain zy_m28 38, whole genome shotgun sequence	Morganella morganii	1	100	3003	NZ_JACSCG020000038.1
Salmonella enterica subsp. enterica serovar Schwarzengrund strain MDH-19 MDH19_contig_1, whole genome shotgun sequence	Salmonella enterica subsp. enterica serovar Schwarzengrund	0.81	94.61	3003	NZ_QZFK01000001.1
Salmonella enterica strain CVM 43841 43841_contig_1, whole genome shotgun sequence	Salmonella enterica	0.81	94.61	3003	NZ_JYTG01000001.1
Salmonella enterica subsp. enterica serovar Schwarzengrund strain CVM N43459 N43459_contig_75, whole genome shotgun sequence	Salmonella enterica subsp. enterica serovar Schwarzengrund	0.81	94.61	3003	NZ_LHDW01000075.1
Salmonella enterica subsp. enterica serovar 1,4,[5],12:i:- strain PNCS014855 plasmid p10-2080.3, complete sequence	Salmonella enterica subsp. enterica serovar 1	0.81	94.61	3003	NZ_CP039575.1
Salmonella enterica subsp. enterica serovar Cerro str. CFSAN001674 contig00058, whole genome shotgun sequence	Salmonella enterica subsp. enterica serovar Cerro str. CFSAN001674	0.81	94.61	3003	NZ_AYUY01000058.1
Salmonella enterica subsp. enterica serovar Typhimurium str. 35423 SEET5423_37, whole genome shotgun sequence	Salmonella enterica subsp. enterica serovar Typhimurium str. 35423	0.81	94.61	3003	NZ_AUQU01000031.1
Salmonella enterica subsp. enterica serovar Cerro str. CFSAN001669 contig00053, whole genome shotgun sequence	Salmonella enterica subsp. enterica serovar Cerro str. CFSAN001669	0.81	94.61	3004	NZ_AYVC01000053.1
Salmonella enterica subsp. enterica serovar Cerro str. CFSAN001671 contig00048, whole genome shotgun sequence	Salmonella enterica subsp. enterica serovar Cerro str. CFSAN001671	0.81	94.61	3004	NZ_AYVA01000048.1
Klebsiella pneumoniae strain ESBL_DR09 plasmid pESBL_DR09e, complete sequence	Klebsiella pneumoniae	0.81	94.61	3005	NZ_CP067260.1
Salmonella enterica subsp. enterica serovar Cerro str. CFSAN001590 contig00048, whole genome shotgun sequence	Salmonella enterica subsp. enterica serovar Cerro str. CFSAN001590	0.81	94.61	3005	NZ_AYVD01000048.1
Salmonella enterica subsp. enterica serovar Cerro str. CFSAN001670 contig00052, whole genome shotgun sequence	Salmonella enterica subsp. enterica serovar Cerro str. CFSAN001670	0.81	94.61	3005	NZ_AYVB01000052.1
Salmonella enterica subsp. enterica serovar Cerro str. CFSAN001589 contig00048, whole genome shotgun sequence	Salmonella enterica subsp. enterica serovar Cerro str. CFSAN001589	0.81	94.61	3005	NZ_AYVE01000048.1
Salmonella enterica strain CVM 43823 43823_contig_1, whole genome shotgun sequence	Salmonella enterica	0.81	94.18	3005	NZ_JYSO01000001.1
Salmonella enterica subsp. enterica serovar Cerro str. 818 SEEC0818_50, whole genome shotgun sequence	Salmonella enterica subsp. enterica serovar Cerro str. 818	0.81	93.81	3005	NZ_AOZJ01000003.1
Salmonella enterica subsp. enterica serovar Enteritidis strain SE95 plasmid pSE95-4, complete sequence	Salmonella enterica subsp. enterica serovar Enteritidis	0.81	99.68	3005	NZ_CP050720.1
Salmonella enterica subsp. arizonae serovar 18:z4,z23:- str. CVM N23850 contig_29, whole genome shotgun sequence	Salmonella enterica subsp. arizonae serovar 18:z4	0.81	94.61	3007	NZ_AWRG01000022.1
Streptococcus pneumoniae strain NN2021-1 12_contig_89, whole genome shotgun sequence	Streptococcus pneumoniae	1	100	3018	NZ_JAGYHD010000087.1
Shigella boydii strain 102309 102309_336, whole genome shotgun sequence	Shigella boydii	1	88.51	3022	NZ_LPSV01000335.1
Klebsiella pneumoniae strain EuSCAPE_LT010, whole genome shotgun sequence	Klebsiella pneumoniae	0.77	91.67	3031	NZ_UKJK01000040.1
Sphingomonas koreensis strain KCTC 2882 NODE_47, whole genome shotgun sequence	Sphingomonas koreensis	1	100	3034	NZ_QQWK01000047.1
Salmonella sp. 32020614-2019-00048 NODE_32, whole genome shotgun sequence	Salmonella sp. 32020614-2019-00048	0.81	94.61	3035	NZ_JAGEQF010000032.1
Salmonella sp. S010_62428 NODE_21_length_3036_cov_2.781707, whole genome shotgun sequence	Salmonella sp. S010_62428	0.61	97.53	3036	NZ_WPNO01000021.1
Clostridioides difficile strain HN21 38, whole genome shotgun sequence	Clostridioides difficile	1	99.83	3039	NZ_JAHCDB010000038.1
Shigella flexneri strain S11 NODE_227_length_3048_cov_2177.05, whole genome shotgun sequence	Shigella flexneri	0.92	93.94	3048	NZ_JAAGAN010000227.1
Microbispora sp. GMKU363 strain GMKU 363, whole genome shotgun sequence	Microbispora sp. GMKU363	1	100	3054	NZ_BCBX01000083.1
Vibrio parahaemolyticus strain PMC58.7 PMC58.7_Scf1188, whole genome shotgun sequence	Vibrio parahaemolyticus	1	100	3054	NZ_LFUM01000003.1
Clostridium sp. C8-1-8 NODE_144_length_3058_cov_124.488178, whole genome shotgun sequence	Clostridium sp. C8-1-8	0.81	94.61	3058	NZ_JAABNO010000067.1
Shigella sonnei strain 124357, whole genome shotgun sequence	Shigella sonnei	1	88.24	3068	NZ_CXLE01000253.1
Salmonella enterica subsp. enterica strain NY_FSL P3-1548 NODE_68_length_3068_cov_287.481_ID_5655, whole genome shotgun sequence	Salmonella enterica subsp. enterica	0.61	96.98	3068	NZ_NBOY01000068.1
Salmonella enterica subsp. enterica serovar Typhimurium strain GMR-S-1454 contig_105_1, whole genome shotgun sequence	Salmonella enterica subsp. enterica serovar Typhimurium	0.61	96.98	3079	NZ_MVPQ01000118.1
Shigella boydii strain 601276 601276_276, whole genome shotgun sequence	Shigella boydii	1	88.51	3080	NZ_LPTM01000274.1
Shigella sonnei strain 85721, whole genome shotgun sequence	Shigella sonnei	1	88.24	3080	NZ_CXIR01000262.1
Shigella sonnei strain 92497962, whole genome shotgun sequence	Shigella sonnei	1	88.24	3080	NZ_CXMK01000281.1
Shigella sonnei strain 85719, whole genome shotgun sequence	Shigella sonnei	1	88.24	3080	NZ_CXIQ01000253.1
Shigella sonnei strain 36971985, whole genome shotgun sequence	Shigella sonnei	1	88.24	3080	NZ_CXML01000274.1
Shigella sonnei strain 94081275, whole genome shotgun sequence	Shigella sonnei	1	88.24	3080	NZ_CXMB01000274.1
Shigella sonnei strain 85674, whole genome shotgun sequence	Shigella sonnei	1	88.24	3080	NZ_CXIO01000251.1
Shigella sonnei strain 37514976, whole genome shotgun sequence	Shigella sonnei	1	88.24	3080	NZ_CXMC01000256.1
Shigella sonnei strain 26986104, whole genome shotgun sequence	Shigella sonnei	1	88.24	3081	NZ_CXLS01000268.1
Salmonella enterica strain BCW_6000 NODE_423_length_3081_cov_29.9356, whole genome shotgun sequence	Salmonella enterica	0.61	96.15	3081	NZ_MZEY01000423.1
Salmonella enterica subsp. enterica serovar Typhimurium var. 5- strain CVM N45408 N45408_contig_17, whole genome shotgun sequence	Salmonella enterica subsp. enterica serovar Typhimurium var. 5-	0.61	96.15	3081	NZ_LHGL01000017.1
Shigella sonnei strain 2090STDY5461825, whole genome shotgun sequence	Shigella sonnei	1	100	3083	NZ_FTUJ01000236.1
Klebsiella michiganensis strain KO13459-1 13459-1_S11_R1_merged__paired__contig_33, whole genome shotgun sequence	Klebsiella michiganensis	0.77	91.01	3083	NZ_VKMF01000033.1
Salmonella enterica subsp. enterica serovar Heidelberg strain BCW_2856 NODE_54_length_3090_cov_29.0143, whole genome shotgun sequence	Salmonella enterica subsp. enterica serovar Heidelberg	0.81	94.06	3090	NZ_MXXF01000054.1
Salmonella sp. S046_64203 NODE_17_length_3093_cov_3.665444, whole genome shotgun sequence	Salmonella sp. S046_64203	0.61	97.53	3093	NZ_WPME01000017.1
Klebsiella pneumoniae strain HN523E1II NODE_59_length_3098_cov_2.36318_ID_117, whole genome shotgun sequence	Klebsiella pneumoniae	1	99.66	3098	NZ_PDVG01000109.1
Vibrio parahaemolyticus strain PMC58.5 PMC58.5_Scf1704, whole genome shotgun sequence	Vibrio parahaemolyticus	1	100	3103	NZ_LFUJ01000002.1
Klebsiella pneumoniae strain EuSCAPE_CZ032, whole genome shotgun sequence	Klebsiella pneumoniae	0.77	91.67	3105	NZ_UKFP01000037.1
Shigella sonnei strain 109295, whole genome shotgun sequence	Shigella sonnei	1	88.24	3107	NZ_CXLB01000306.1
Salmonella enterica strain CFSAN064279 CFSAN064279_52, whole genome shotgun sequence	Salmonella enterica	0.61	96.43	3110	NZ_NPLE01000052.1
Salmonella enterica subsp. enterica serovar Derby strain HIY0316 NODE_32_length_3111_cov_2600.773794, whole genome shotgun sequence	Salmonella enterica subsp. enterica serovar Derby	0.81	94.61	3111	NZ_VCTG02000032.1
Salmonella enterica subsp. enterica serovar Hadar strain BCW_1514 NODE_40_length_3113_cov_186.436, whole genome shotgun sequence	Salmonella enterica subsp. enterica serovar Hadar	0.81	92.95	3113	NZ_MXPO01000040.1
Yersinia pestis CMCC10012 Contig_CMCC10012_4134, whole genome shotgun sequence	Yersinia pestis CMCC10012	1	87.18	3113	NZ_ADQG01000421.1
Salmonella enterica subsp. enterica serovar Typhimurium str. DT104 strain CH16 isolate CH16, whole genome shotgun sequence	Salmonella enterica subsp. enterica serovar Typhimurium str. DT104	0.61	96.7	3113	NZ_CQGU01000034.1
Salmonella enterica subsp. enterica serovar Typhimurium strain R8_5213_R1 NODE_72_length_3115_cov_0.1187_ID_143, whole genome shotgun sequence	Salmonella enterica subsp. enterica serovar Typhimurium	0.61	98.9	3115	NZ_NAAZ01000013.1
Salmonella enterica strain BCW_1989 NODE_35_length_3117_cov_22.0853, whole genome shotgun sequence	Salmonella enterica	0.81	92.95	3117	NZ_MXKO01000035.1
Salmonella enterica strain BCW_2004 NODE_26_length_3117_cov_31.9577, whole genome shotgun sequence	Salmonella enterica	0.81	92.95	3117	NZ_MXKA01000026.1
Shigella sonnei strain 86283, whole genome shotgun sequence	Shigella sonnei	1	88.24	3117	NZ_CXIS01000253.1
Shigella sonnei strain 109112, whole genome shotgun sequence	Shigella sonnei	1	88.24	3117	NZ_CXKP01000277.1
Shigella sonnei strain 86323, whole genome shotgun sequence	Shigella sonnei	1	88.24	3117	NZ_CXIX01000251.1
Shigella sonnei strain 95780, whole genome shotgun sequence	Shigella sonnei	1	88.24	3117	NZ_CXJW01000265.1
Shigella sonnei strain 87016, whole genome shotgun sequence	Shigella sonnei	1	88.24	3117	NZ_CXJB01000256.1
Shigella sonnei strain 92360, whole genome shotgun sequence	Shigella sonnei	1	88.24	3117	NZ_CXJV01000259.1
Corynebacterium glutamicum strain 38 Scaffolds_31_4109, whole genome shotgun sequence	Corynebacterium glutamicum	1	100	3118	NZ_JACENN010000031.1
Pseudomonas aeruginosa strain HPAS8 NODE_48_length_3123_cov_2.44649, whole genome shotgun sequence	Pseudomonas aeruginosa	1	90.59	3123	NZ_JAHVNB010000048.1
Salmonella enterica strain BCW_1997 NODE_35_length_3125_cov_1.65102, whole genome shotgun sequence	Salmonella enterica	0.81	92.95	3125	NZ_MXKG01000035.1
Salmonella enterica subsp. enterica serovar Typhimurium strain ST452 ST452-Typhimurium_contig_18, whole genome shotgun sequence	Salmonella enterica subsp. enterica serovar Typhimurium	0.6	98.87	3128	NZ_LYRS01000083.1
Pseudomonas aeruginosa strain HUM-302 PA3_H8_NODE_119_length_3130_cov_3.59081_ID_237, whole genome shotgun sequence	Pseudomonas aeruginosa	0.61	99.45	3130	NZ_RAGB01000141.1
Salmonella sp. 32040203-2019-00133 NODE_51, whole genome shotgun sequence	Salmonella sp. 32040203-2019-00133	0.81	95.23	3132	NZ_JAGEQB010000051.1
Klebsiella pneumoniae strain 4300STDY6470476, whole genome shotgun sequence	Klebsiella pneumoniae	0.61	98.9	3138	NZ_UFGT01000071.1
Raoultella ornithinolytica strain TUM14061 sequence067, whole genome shotgun sequence	Raoultella ornithinolytica	0.77	91.01	3143	NZ_BIIO01000067.1
Chromobacterium violaceum strain LK30, whole genome shotgun sequence	Chromobacterium violaceum	1	100	3145	NZ_LDUX01000070.1
Shigella boydii strain 602573 602573_390, whole genome shotgun sequence	Shigella boydii	1	88.34	3160	NZ_LPTF01000388.1
Sinomonas sp. JC656 GCM70012320_13, whole genome shotgun sequence	Sinomonas sp. JC656	1	100	3164	NZ_JAERRC010000013.1
Salmonella enterica subsp. enterica serovar Typhimurium strain SE484 484_contig_7, whole genome shotgun sequence	Salmonella enterica subsp. enterica serovar Typhimurium	0.61	98.9	3165	NZ_PDOI01000007.1
Salmonella enterica subsp. enterica serovar Saintpaul strain CVM N46831 N46831_contig_58, whole genome shotgun sequence	Salmonella enterica subsp. enterica serovar Saintpaul	0.61	96.7	3168	NZ_LING01000058.1
Klebsiella pneumoniae strain CrB15i 118, whole genome shotgun sequence	Klebsiella pneumoniae	0.77	93.85	3173	NZ_SSBX01000118.1
Salmonella enterica subsp. enterica serovar Kentucky strain 49 NODE_21_length_3175_cov_1020.58, whole genome shotgun sequence	Salmonella enterica subsp. enterica serovar Kentucky	0.77	91.67	3175	NZ_QDSR01000021.1
Klebsiella pneumoniae strain KPM 20 NODE_88_length_3175_cov_826.560696, whole genome shotgun sequence	Klebsiella pneumoniae	0.77	91.01	3175	NZ_JAEVHD010000088.1
Salmonella enterica subsp. enterica serovar Typhimurium strain SE697 SE697_S6_L001_R1_001_contig_84, whole genome shotgun sequence	Salmonella enterica subsp. enterica serovar Typhimurium	0.61	98.9	3176	NZ_NPEN01000082.1
Salmonella enterica subsp. enterica strain SE696A S3_S3_L001_R1_001_(paired)_contig_48, whole genome shotgun sequence	Salmonella enterica subsp. enterica	0.61	98.9	3176	NZ_LXHA01000174.1
Salmonella enterica subsp. enterica strain SE710A SH-710-Heidelberg_contig_12, whole genome shotgun sequence	Salmonella enterica subsp. enterica	0.61	98.9	3176	NZ_LXGZ01000024.1
Salmonella enterica subsp. enterica serovar Virchow str. SL491 plasmid pSL491_3, complete sequence	Salmonella enterica subsp. enterica serovar Virchow str. SL491	0.61	98.9	3176	NC_011215.1
Shigella boydii strain 600384 600384_254, whole genome shotgun sequence	Shigella boydii	1	88.51	3177	NZ_LPTR01000253.1
Salmonella enterica subsp. enterica serovar Typhimurium var. 5- strain CVM N50433 N50433_contig_14, whole genome shotgun sequence	Salmonella enterica subsp. enterica serovar Typhimurium var. 5-	0.61	98.9	3179	NZ_LHLP01000014.1
Shigella sonnei strain L4094 NODE_254_length_3182_cov_195.214746, whole genome shotgun sequence	Shigella sonnei	1	87.18	3182	NZ_JAAMMN010000254.1
Shigella sonnei strain 7111.69 NODE_260_length_3182_cov_483.174179, whole genome shotgun sequence	Shigella sonnei	1	87.18	3182	NZ_JAAMMK010000260.1
Salmonella enterica subsp. enterica serovar Heidelberg strain UG1286CA SRR2088774.ctg000057, whole genome shotgun sequence	Salmonella enterica subsp. enterica serovar Heidelberg	1	96.96	3183	NZ_LIKR01000053.1
Shigella sonnei strain sh1351, whole genome shotgun sequence	Shigella sonnei	1	88.18	3186	NZ_FTZK01000270.1
Salmonella enterica subsp. enterica serovar Saintpaul strain CVM N31593 N31593_contig_12, whole genome shotgun sequence	Salmonella enterica subsp. enterica serovar Saintpaul	0.61	96.7	3186	NZ_JYVP01000012.1
Xanthomonas citri pv. citri strain LN007-03 NODE_56_length_3187_cov_3.5672_ID_13559_3187, whole genome shotgun sequence	Xanthomonas citri pv. citri	0.61	99.18	3187	NZ_JAABEY010001647.1
Salmonella enterica strain CVM 43759 43759_contig_41, whole genome shotgun sequence	Salmonella enterica	0.61	96.7	3188	NZ_JYQC01000041.1
Salmonella enterica subsp. enterica serovar Typhimurium var. 5- strain CVM N46828 N46828_contig_10, whole genome shotgun sequence	Salmonella enterica subsp. enterica serovar Typhimurium var. 5-	0.61	96.7	3188	NZ_LINF01000010.1
Salmonella enterica subsp. enterica serovar Typhimurium var. 5- strain CVM N45410 N45410_contig_19, whole genome shotgun sequence	Salmonella enterica subsp. enterica serovar Typhimurium var. 5-	0.61	96.7	3188	NZ_LIMZ01000019.1
Salmonella enterica subsp. enterica serovar Typhimurium strain CVM 24362 plasmid p24362-4, complete sequence	Salmonella enterica subsp. enterica serovar Typhimurium	0.61	96.7	3188	NZ_CP051378.1
Salmonella enterica subsp. enterica serovar Typhimurium strain CVM 28321-a plasmid p28321a-5, complete sequence	Salmonella enterica subsp. enterica serovar Typhimurium	0.61	96.7	3188	NZ_CP054466.1
Yersinia pestis J1978002 Contig_J1978002_3283, whole genome shotgun sequence	Yersinia pestis J1978002	1	87.18	3189	NZ_ADSQ01000124.1
Klebsiella pneumoniae strain 2045 1236, whole genome shotgun sequence	Klebsiella pneumoniae	1	91.36	3191	NZ_MOSR01000117.1
Shigella sonnei strain sh1352, whole genome shotgun sequence	Shigella sonnei	1	88.18	3192	NZ_FTZJ01000275.1
Salmonella enterica subsp. enterica serovar Typhimurium str. DT104 strain H15 isolate H15, whole genome shotgun sequence	Salmonella enterica subsp. enterica serovar Typhimurium str. DT104	0.61	98.9	3194	NZ_CTGC01000060.1
Salmonella enterica strain S33 S33_contig000026, whole genome shotgun sequence	Salmonella enterica	0.61	96.43	3197	NZ_JAECPH010000026.1
Salmonella enterica strain S51 S51_contig000025, whole genome shotgun sequence	Salmonella enterica	0.61	96.43	3197	NZ_JAECOP010000025.1
Shigella sonnei strain 87772, whole genome shotgun sequence	Shigella sonnei	1	90.92	3199	NZ_CXJH01000262.1
Klebsiella pneumoniae strain 4300STDY6636963, whole genome shotgun sequence	Klebsiella pneumoniae	1	89.34	3202	NZ_UFGL01000031.1
Salmonella enterica subsp. enterica serovar 1,4,[5],12:i:- strain SA20082869 plasmid pSA20082869.2, complete sequence	Salmonella enterica subsp. enterica serovar 1	0.61	98.9	3208	NZ_CP040670.1
Salmonella enterica subsp. enterica serovar Typhimurium strain 388 388M_trimmed_contig_18, whole genome shotgun sequence	Salmonella enterica subsp. enterica serovar Typhimurium	0.61	98.9	3208	NZ_PJUM01000018.1
Salmonella enterica subsp. enterica serovar 1,4,[5],12:i:- strain PNCS014858 plasmid p10-8609.2, complete sequence	Salmonella enterica subsp. enterica serovar 1	0.61	98.9	3208	NZ_CP039584.1
Salmonella enterica subsp. enterica serovar 1,4,[5],12:i:- strain PNCS014857 plasmid p10-3881.2, complete sequence	Salmonella enterica subsp. enterica serovar 1	0.61	98.9	3208	NZ_CP039581.1
Salmonella enterica subsp. enterica serovar 1,4,[5],12:i:- strain PNCS014865 plasmid p12-4331.2, complete sequence	Salmonella enterica subsp. enterica serovar 1	0.61	98.9	3208	NZ_CP039597.1
Salmonella enterica subsp. enterica strain SA972816 plasmid p3K, complete sequence	Salmonella enterica subsp. enterica	0.61	98.9	3208	NZ_CP007488.1
Shigella sonnei strain ECLC+04 NODE_83_length_3213_cov_301.391_ID_165.ctg_1, whole genome shotgun sequence	Shigella sonnei	0.85	92.52	3213	NZ_NQBK01000114.1
Salmonella enterica subsp. enterica serovar Muenchen strain CVM N51284 N51284_contig_29, whole genome shotgun sequence	Salmonella enterica subsp. enterica serovar Muenchen	0.61	97.53	3217	NZ_LHNT01000029.1
Sphingomonas sp. ATCC 31555 contig000037, whole genome shotgun sequence	Sphingomonas sp. ATCC 31555	1	99.83	3219	NZ_ALBQ01000037.1
Enterococcus faecium isolate vanD4 contig99, whole genome shotgun sequence	Enterococcus faecium	1	100	3221	NZ_BHWT01000099.1
Klebsiella pneumoniae strain k414, whole genome shotgun sequence	Klebsiella pneumoniae	0.77	91.01	3224	NZ_FLEE01000082.1
Enterobacter hormaechei subsp. xiangfangensis strain ND10 contig42, whole genome shotgun sequence	Enterobacter hormaechei subsp. xiangfangensis	0.77	93.85	3227	NZ_JTBZ02000042.1
Enterobacter hormaechei subsp. xiangfangensis strain ND23 contig132, whole genome shotgun sequence	Enterobacter hormaechei subsp. xiangfangensis	0.77	93.85	3227	NZ_JTCE02000132.1
Enterobacter hormaechei subsp. xiangfangensis strain ND20 contig39, whole genome shotgun sequence	Enterobacter hormaechei subsp. xiangfangensis	0.77	93.85	3227	NZ_JTCC02000039.1
Salmonella enterica subsp. enterica serovar Typhimurium str. DT104 strain CH23 isolate CH23, whole genome shotgun sequence	Salmonella enterica subsp. enterica serovar Typhimurium str. DT104	0.61	98.9	3227	NZ_CFNX01000036.1
Mycobacterium tuberculosis strain 30_USFQDG NODE_53_length_3235_cov_472.888994, whole genome shotgun sequence	Mycobacterium tuberculosis	1	99.83	3235	NZ_VBVF01000051.1
Klebsiella pneumoniae strain EuSCAPE_IT248, whole genome shotgun sequence	Klebsiella pneumoniae	1	95.08	3235	NZ_UKTE01000075.1
Photorhabdus akhurstii strain DSM 15138 scaffold_0065, whole genome shotgun sequence	Photorhabdus akhurstii	1	100	3236	NZ_RCWE01000064.1
Shigella sonnei strain H113020318, whole genome shotgun sequence	Shigella sonnei	1	87.9	3236	NZ_CXGY01000266.1
Salmonella enterica subsp. enterica serovar Typhimurium strain SEN134 TYPHIMURIUM_S11_trimmed_contig_42, whole genome shotgun sequence	Salmonella enterica subsp. enterica serovar Typhimurium	0.61	95.6	3236	NZ_VCQG01000038.1
Shigella flexneri isolate IBESS514, whole genome shotgun sequence	Shigella flexneri	1	93.91	3237	NZ_CABWEP010000208.1
Salmonella enterica subsp. enterica serovar Typhimurium var. 5- strain BCW_2095 NODE_385_length_3239_cov_101.372, whole genome shotgun sequence	Salmonella enterica subsp. enterica serovar Typhimurium var. 5-	0.61	98.9	3239	NZ_MXHM01000385.1
Salmonella enterica subsp. enterica serovar Typhimurium str. DT104 strain CH27 isolate CH27, whole genome shotgun sequence	Salmonella enterica subsp. enterica serovar Typhimurium str. DT104	0.61	96.7	3242	NZ_CQGT01000037.1
Klebsiella pneumoniae strain ZKP165 isolate ZKP165, whole genome shotgun sequence	Klebsiella pneumoniae	0.61	95.6	3242	NZ_CABWXF010000027.1
Shigella sonnei strain 4028STDY6329990, whole genome shotgun sequence	Shigella sonnei	1	93.91	3244	NZ_UIOV01000247.1
Salmonella enterica subsp. enterica serovar Typhimurium str. DT104 strain H89 isolate H89, whole genome shotgun sequence	Salmonella enterica subsp. enterica serovar Typhimurium str. DT104	0.61	98.9	3245	NZ_CTPN01000064.1
Salmonella enterica subsp. enterica serovar Typhimurium str. DT104 strain V16 isolate V16, whole genome shotgun sequence	Salmonella enterica subsp. enterica serovar Typhimurium str. DT104	0.61	98.9	3245	NZ_CVMH01000050.1
Streptococcus agalactiae strain PLGBS17 PLGBS17contig_268, whole genome shotgun sequence	Streptococcus agalactiae	1	100	3247	NZ_QHGZ01000024.1
Salmonella enterica subsp. enterica serovar Typhimurium str. DT104 strain H66 isolate H66, whole genome shotgun sequence	Salmonella enterica subsp. enterica serovar Typhimurium str. DT104	0.61	98.9	3250	NZ_CTNZ01000045.1
Salmonella enterica strain CVM 43841 43841_contig_4, whole genome shotgun sequence	Salmonella enterica	0.61	98.9	3256	NZ_JYTG01000004.1
Salmonella enterica subsp. enterica serovar Typhimurium var. 5- strain CVM N50430 N50430_contig_8, whole genome shotgun sequence	Salmonella enterica subsp. enterica serovar Typhimurium var. 5-	0.61	95.6	3256	NZ_LHLO01000008.1
Salmonella enterica subsp. enterica serovar Typhimurium strain SEN136 TYPHIMURIUM_S12_trimmed_contig_85, whole genome shotgun sequence	Salmonella enterica subsp. enterica serovar Typhimurium	0.61	95.6	3257	NZ_VCQC01000076.1
Salmonella enterica subsp. enterica serovar 4,[5],12:i:- strain CVM N41895 N41895_contig_41, whole genome shotgun sequence	Salmonella enterica subsp. enterica serovar 4	0.61	95.6	3257	NZ_JYYZ01000041.1
Salmonella enterica subsp. enterica serovar Heidelberg strain CVM N48578 N48578_contig_33, whole genome shotgun sequence	Salmonella enterica subsp. enterica serovar Heidelberg	0.61	95.6	3257	NZ_LHJY01000033.1
Salmonella enterica subsp. enterica serovar Typhimurium var. 5- strain CVM N48677 N48677_contig_27, whole genome shotgun sequence	Salmonella enterica subsp. enterica serovar Typhimurium var. 5-	0.61	95.6	3257	NZ_LHKA01000027.1
Salmonella enterica subsp. enterica serovar Typhimurium var. 5- strain CVM N46834 N46834_contig_9, whole genome shotgun sequence	Salmonella enterica subsp. enterica serovar Typhimurium var. 5-	0.61	95.6	3257	NZ_LHIK01000009.1
Salmonella enterica subsp. enterica serovar Typhimurium var. 5- strain CVM N44713 N44713_contig_11, whole genome shotgun sequence	Salmonella enterica subsp. enterica serovar Typhimurium var. 5-	0.61	95.6	3257	NZ_LHFT01000011.1
Salmonella enterica subsp. enterica serovar Heidelberg strain CFSAN024773 CFSAN024773_contig0026, whole genome shotgun sequence	Salmonella enterica subsp. enterica serovar Heidelberg	0.61	95.6	3257	NZ_JWQG01000027.1
Salmonella enterica subsp. enterica serovar Newport strain R9_3260_R1 NODE_54_length_3258_cov_0.141184_ID_107, whole genome shotgun sequence	Salmonella enterica subsp. enterica serovar Newport	0.61	98.9	3258	NZ_NABL01000036.1
Salmonella enterica strain 15E475 NODE_51_length_3258_cov_805.454, whole genome shotgun sequence	Salmonella enterica	0.61	98.63	3258	NZ_WUQA01000050.1
Salmonella enterica strain 15E464 NODE_51_length_3258_cov_982.932, whole genome shotgun sequence	Salmonella enterica	0.61	98.63	3258	NZ_WUQB01000050.1
Klebsiella pneumoniae strain 073D8 073D8_S184_R1_(paired)_contig_112, whole genome shotgun sequence	Klebsiella pneumoniae	0.61	96.98	3258	NZ_WFIZ01000112.1
Klebsiella pneumoniae strain 073D4 073D4_S171_R1_(paired)_contig_140, whole genome shotgun sequence	Klebsiella pneumoniae	0.61	96.98	3258	NZ_WFJD01000140.1
Klebsiella pneumoniae strain 073D3 073D3_S170_R1_(paired)_contig_130, whole genome shotgun sequence	Klebsiella pneumoniae	0.61	96.98	3258	NZ_WFJE01000130.1
Klebsiella pneumoniae strain 073D2 073D2_S169_R1_(paired)_contig_117, whole genome shotgun sequence	Klebsiella pneumoniae	0.61	96.98	3258	NZ_WFJF01000117.1
Klebsiella pneumoniae strain 073D1 073D1_S168_R1_(paired)_contig_69, whole genome shotgun sequence	Klebsiella pneumoniae	0.61	96.98	3258	NZ_WFJG01000069.1
Klebsiella pneumoniae strain 073D7 073D7_S183_R1_(paired)_contig_137, whole genome shotgun sequence	Klebsiella pneumoniae	0.61	96.98	3258	NZ_WFJA01000137.1
Salmonella enterica subsp. enterica serovar Typhimurium var. 5- strain CVM N48676 N48676_contig_22, whole genome shotgun sequence	Salmonella enterica subsp. enterica serovar Typhimurium var. 5-	0.61	95.6	3261	NZ_LHJZ01000022.1
Salmonella enterica strain 07 Contig_32, whole genome shotgun sequence	Salmonella enterica	0.81	93.76	3262	NZ_LRYA01000032.1
Shigella sonnei strain 2090STDY5488143, whole genome shotgun sequence	Shigella sonnei	1	88.01	3262	NZ_FTXO01000247.1
Salmonella enterica subsp. enterica serovar Typhimurium str. DT104 strain CH15 isolate CH15, whole genome shotgun sequence	Salmonella enterica subsp. enterica serovar Typhimurium str. DT104	0.61	96.7	3262	NZ_CGGH01000034.1
Salmonella enterica subsp. enterica serovar Typhimurium var. 5- strain CVM N32051 N32051_contig_19, whole genome shotgun sequence	Salmonella enterica subsp. enterica serovar Typhimurium var. 5-	0.61	95.6	3263	NZ_JYVW01000019.1
Shigella sonnei strain N27 bin--reads_ctg095, whole genome shotgun sequence	Shigella sonnei	0.85	92.52	3265	NZ_JAHLPB010000095.1
Salmonella enterica subsp. enterica serovar Derby strain 2015LSAL02462 2015LSAL02462_19, whole genome shotgun sequence	Salmonella enterica subsp. enterica serovar Derby	0.61	98.9	3265	NZ_PCIF01000019.1
Klebsiella pneumoniae strain EuSCAPE_ES120, whole genome shotgun sequence	Klebsiella pneumoniae	0.77	93.85	3266	NZ_UISR01000034.1
Enterococcus mundtii strain SL_16 scaffold98, whole genome shotgun sequence	Enterococcus mundtii	0.94	99.82	3269	NZ_MCRG01000097.1
Shigella flexneri isolate IBESS988, whole genome shotgun sequence	Shigella flexneri	1	93.06	3269	NZ_CABWFW010000221.1
Salmonella enterica subsp. enterica serovar Panama strain Sal-3549 NODE_24_length_3469_cov_3.957346, whole genome shotgun sequence	Salmonella enterica subsp. enterica serovar Panama	0.61	98.9	3270	NZ_QLFK01000024.1
Salmonella enterica subsp. enterica serovar Saintpaul strain BCW_2166 NODE_30_length_3271_cov_104.45, whole genome shotgun sequence	Salmonella enterica subsp. enterica serovar Saintpaul	0.61	96.7	3271	NZ_MXGF01000030.1
Salmonella enterica subsp. enterica serovar Saintpaul strain N28730 NODE_33_length_3271_cov_89.5392, whole genome shotgun sequence	Salmonella enterica subsp. enterica serovar Saintpaul	0.61	96.7	3271	NZ_MXGP01000033.1
Salmonella enterica subsp. enterica serovar Enteritidis strain A1636 plasmid pSE-GC, complete sequence	Salmonella enterica subsp. enterica serovar Enteritidis	0.81	94.18	3272	NZ_CP063710.1
Salmonella enterica subsp. enterica serovar Saintpaul strain CVM N48678 N48678_contig_22, whole genome shotgun sequence	Salmonella enterica subsp. enterica serovar Saintpaul	1	89.68	3273	NZ_LHKB01000022.1
Salmonella enterica subsp. enterica serovar Typhimurium str. DT104 strain CH26 isolate CH26, whole genome shotgun sequence	Salmonella enterica subsp. enterica serovar Typhimurium str. DT104	0.61	98.9	3273	NZ_CQHF01000038.1
Salmonella enterica subsp. enterica serovar Newport strain R9_3267_R1 NODE_57_length_3273_cov_0.447385_ID_113, whole genome shotgun sequence	Salmonella enterica subsp. enterica serovar Newport	0.61	96.7	3273	NZ_NABE01000007.1
Salmonella enterica subsp. enterica serovar Typhimurium var. 5- strain CVM N47715 N47715_contig_44, whole genome shotgun sequence	Salmonella enterica subsp. enterica serovar Typhimurium var. 5-	0.55	97.24	3273	NZ_LHJJ01000044.1
Shigella sonnei strain 201402408_1, whole genome shotgun sequence	Shigella sonnei	1	90.76	3274	NZ_CWVV01000244.1
Salmonella enterica strain BCW_2513 NODE_61_length_3274_cov_24.8274, whole genome shotgun sequence	Salmonella enterica	0.61	96.7	3274	NZ_MXCF01000061.1
Staphylococcus succinus strain SNUC 201 contig070, whole genome shotgun sequence	Staphylococcus succinus	1	99.83	3276	NZ_PZFT01000070.1
Enterobacter hormaechei strain E6 contig00061, whole genome shotgun sequence	Enterobacter hormaechei	0.77	93.85	3276	NZ_JADIXG010000061.1
Salmonella enterica subsp. enterica serovar Alachua strain BCW_2034 NODE_29_length_3280_cov_158.226, whole genome shotgun sequence	Salmonella enterica subsp. enterica serovar Alachua	0.61	98.9	3280	NZ_MXJE01000029.1
Salmonella enterica subsp. enterica serovar Typhimurium str. DT104 strain CH21 isolate CH21, whole genome shotgun sequence	Salmonella enterica subsp. enterica serovar Typhimurium str. DT104	0.61	99.12	3280	NZ_CQGJ01000036.1
Salmonella enterica subsp. enterica serovar Typhimurium str. DT104 strain H125 isolate H125, whole genome shotgun sequence	Salmonella enterica subsp. enterica serovar Typhimurium str. DT104	0.61	99.18	3281	NZ_CTAQ01000041.1
Salmonella enterica subsp. enterica serovar Dublin strain R9_3239_R1 NODE_45_length_3281_cov_0.11785_ID_97, whole genome shotgun sequence	Salmonella enterica subsp. enterica serovar Dublin	0.61	98.63	3281	NZ_MODO01000072.1
Shigella flexneri isolate IBESS424, whole genome shotgun sequence	Shigella flexneri	1	93.91	3282	NZ_CABWCW010000190.1
Lactobacillus delbrueckii subsp. bulgaricus strain LBPUFSC001 001SC_S2_L001_R1_001_contig_117, whole genome shotgun sequence	Lactobacillus delbrueckii subsp. bulgaricus	1	89.51	3282	NZ_JABSNS010000117.1
Xanthomonas citri pv. citri strain LL175-01 NODE_52_length_3282_cov_2.98596_ID_15354_3282, whole genome shotgun sequence	Xanthomonas citri pv. citri	0.61	99.45	3282	NZ_JAABDO010001172.1
Pseudomonas aeruginosa strain VET-34 PA3_H11_NODE_172_length_3282_cov_4.39376_ID_343, whole genome shotgun sequence	Pseudomonas aeruginosa	0.61	99.45	3282	NZ_RAFV01000035.1
Salmonella enterica subsp. enterica serovar Enteritidis str. 20037 SE20037_205, whole genome shotgun sequence	Salmonella enterica subsp. enterica serovar Enteritidis str. 20037	0.62	98.1	3282	NZ_AHUM01000027.1
Salmonella enterica subsp. enterica serovar Heidelberg strain CVM N51271 N51271_contig_8, whole genome shotgun sequence	Salmonella enterica subsp. enterica serovar Heidelberg	1	88.3	3282	NZ_LIOC01000008.1
Salmonella enterica subsp. enterica serovar Typhimurium str. DT104 strain CH8 isolate CH8, whole genome shotgun sequence	Salmonella enterica subsp. enterica serovar Typhimurium str. DT104	0.61	98.9	3283	NZ_CQHE01000037.1
Salmonella enterica subsp. enterica serovar Typhimurium strain R8_8081_R1 NODE_69_length_3286_cov_0.210857_ID_141, whole genome shotgun sequence	Salmonella enterica subsp. enterica serovar Typhimurium	0.61	98.88	3286	NZ_NAAW01000092.1
Salmonella enterica subsp. enterica serovar Typhimurium strain R9_3252_R1 NODE_61_length_3286_cov_0.292438_ID_121, whole genome shotgun sequence	Salmonella enterica subsp. enterica serovar Typhimurium	0.61	98.88	3286	NZ_MOCE01000081.1
Salmonella enterica subsp. enterica serovar Typhimurium strain R9_3275_R1 NODE_57_length_3286_cov_279.829_ID_113, whole genome shotgun sequence	Salmonella enterica subsp. enterica serovar Typhimurium	0.61	96.7	3286	NZ_NAAM01000094.1
Salmonella enterica subsp. enterica serovar Typhimurium strain R9_3276_R1 NODE_78_length_3286_cov_220.477_ID_155, whole genome shotgun sequence	Salmonella enterica subsp. enterica serovar Typhimurium	0.61	96.7	3286	NZ_NAAL01000092.1
Salmonella enterica subsp. enterica serovar Typhimurium strain R8_0763_R1 NODE_68_length_3287_cov_63.9244_ID_135, whole genome shotgun sequence	Salmonella enterica subsp. enterica serovar Typhimurium	0.61	96.7	3287	NZ_NABC01000011.1
Salmonella enterica subsp. enterica serovar Typhimurium strain R8_7307_R1 NODE_57_length_3287_cov_293.591_ID_117, whole genome shotgun sequence	Salmonella enterica subsp. enterica serovar Typhimurium	0.61	96.7	3287	NZ_MOCT01000004.1
Legionella pneumophila strain PtVF66/2014 Contig_38, whole genome shotgun sequence	Legionella pneumophila	1	100	3289	NZ_LCUP01000038.1
Salmonella enterica subsp. enterica serovar Typhimurium str. DT104 strain CH37 isolate CH37, whole genome shotgun sequence	Salmonella enterica subsp. enterica serovar Typhimurium str. DT104	0.61	98.9	3289	NZ_CHJY01000037.1
Citrobacter rodentium isolate A6_6.CR.CDM, whole genome shotgun sequence	Citrobacter rodentium	0.77	92.97	3292	NZ_CAJTBI010000084.1
Salmonella enterica subsp. enterica serovar Dublin strain R8_4810_R1 NODE_49_length_3292_cov_0.605074_ID_99, whole genome shotgun sequence	Salmonella enterica subsp. enterica serovar Dublin	0.61	98.9	3292	NZ_NACC01000059.1
Parasutterella excrementihominis strain BIOML-A12 scaffold104_size3292, whole genome shotgun sequence	Parasutterella excrementihominis	0.61	98.08	3292	NZ_WNCB01000104.1
Salmonella enterica subsp. enterica serovar Newport strain BCW_4370 NODE_56_length_3295_cov_12.0106, whole genome shotgun sequence	Salmonella enterica subsp. enterica serovar Newport	0.61	98.9	3295	NZ_MYSO01000056.1
Salmonella sp. 32020501-2019-00039 NODE_39, whole genome shotgun sequence	Salmonella sp. 32020501-2019-00039	0.77	92.97	3295	NZ_JAGEQC010000038.1
Enterobacter hormaechei strain HMKU-VET NODE_81_length_3296_cov_524.771979, whole genome shotgun sequence	Enterobacter hormaechei	0.77	91.01	3296	NZ_JAFEJH010000081.1
Salmonella enterica subsp. enterica serovar Typhimurium str. DT104 strain CH30 isolate CH30, whole genome shotgun sequence	Salmonella enterica subsp. enterica serovar Typhimurium str. DT104	0.61	96.7	3298	NZ_CQHG01000038.1
Hymenobacter wooponensis strain JCM 19491 NODE_22_length_3300_cov_12.291837, whole genome shotgun sequence	Hymenobacter wooponensis	0.77	93.85	3300	NZ_SRKZ01000017.1
Salmonella enterica subsp. enterica serovar Muenchen strain CVM N48703 N48703_contig_8, whole genome shotgun sequence	Salmonella enterica subsp. enterica serovar Muenchen	0.61	99.18	3300	NZ_LINT01000008.1
Pseudoxanthomonas sp. KAs_5_3 Scaffold_573, whole genome shotgun sequence	Pseudoxanthomonas sp. KAs_5_3	1	100	3301	NZ_PKSO01000566.1
Klebsiella pneumoniae strain 99 NODE_56_length_3301_cov_15.294266, whole genome shotgun sequence	Klebsiella pneumoniae	0.77	93.63	3301	NZ_WJBQ01000056.1
Klebsiella pneumoniae strain RADAR115 NODE_56_length_3301_cov_5.137051, whole genome shotgun sequence	Klebsiella pneumoniae	0.77	93.63	3301	NZ_WMIV01000056.1
Salmonella enterica subsp. enterica serovar Typhimurium strain STy03 contig25, whole genome shotgun sequence	Salmonella enterica subsp. enterica serovar Typhimurium	0.61	98.9	3303	NZ_MATL01000018.1
Listeria monocytogenes SHL007 contig20, whole genome shotgun sequence	Listeria monocytogenes SHL007	0.57	98.81	3306	NZ_APIG01000020.1
Salmonella enterica subsp. enterica serovar Typhimurium strain R9_3251_R1 NODE_60_length_3307_cov_736.088_ID_119, whole genome shotgun sequence	Salmonella enterica subsp. enterica serovar Typhimurium	0.61	98.9	3307	NZ_MOCF01000083.1
Salmonella enterica subsp. enterica serovar Newport strain R8_2873_R1 NODE_52_length_3307_cov_1482.05_ID_103, whole genome shotgun sequence	Salmonella enterica subsp. enterica serovar Newport	0.61	98.9	3307	NZ_MODG01000059.1
Salmonella enterica subsp. enterica serovar Typhimurium str. DT104 strain CH29 isolate CH29, whole genome shotgun sequence	Salmonella enterica subsp. enterica serovar Typhimurium str. DT104	0.61	98.9	3308	NZ_CIJW01000034.1
Salmonella enterica subsp. enterica serovar Typhimurium str. DT104 strain CH20 isolate CH20, whole genome shotgun sequence	Salmonella enterica subsp. enterica serovar Typhimurium str. DT104	0.61	98.72	3308	NZ_CQGN01000046.1
Salmonella enterica subsp. enterica serovar Typhimurium str. DT104 strain CH3 isolate CH3, whole genome shotgun sequence	Salmonella enterica subsp. enterica serovar Typhimurium str. DT104	0.61	98.9	3309	NZ_CGCH01000034.1
Salmonella enterica subsp. enterica serovar Typhimurium str. DT104 strain CH14 isolate CH14, whole genome shotgun sequence	Salmonella enterica subsp. enterica serovar Typhimurium str. DT104	0.61	96.7	3309	NZ_CQHA01000043.1
Salmonella enterica subsp. enterica serovar Typhimurium str. DT104 strain CH19 isolate CH19, whole genome shotgun sequence	Salmonella enterica subsp. enterica serovar Typhimurium str. DT104	0.61	96.7	3310	NZ_CQGW01000041.1
Klebsiella pneumoniae strain EuSCAPE_HR056, whole genome shotgun sequence	Klebsiella pneumoniae	0.77	91.01	3311	NZ_UJLZ01000045.1
Salmonella enterica subsp. enterica serovar Typhimurium str. DT104 strain CH36 isolate CH36, whole genome shotgun sequence	Salmonella enterica subsp. enterica serovar Typhimurium str. DT104	0.61	98.9	3314	NZ_CVKC01000038.1
Salmonella enterica subsp. enterica serovar Typhimurium strain SALF-276-1 NODE_8, whole genome shotgun sequence	Salmonella enterica subsp. enterica serovar Typhimurium	0.77	92.97	3314	NZ_LAPM01000005.1
Salmonella enterica subsp. enterica serovar Typhimurium strain A97HEB1 NODE_34_length_3315_cov_815.978984, whole genome shotgun sequence	Salmonella enterica subsp. enterica serovar Typhimurium	0.61	96.7	3315	NZ_VKKP01000034.1
Salmonella enterica subsp. enterica serovar Typhimurium strain F28H2 NODE_34_length_3315_cov_517.006901, whole genome shotgun sequence	Salmonella enterica subsp. enterica serovar Typhimurium	0.61	96.7	3315	NZ_VKKK01000034.1
Salmonella enterica subsp. enterica serovar Typhimurium strain F28C1 NODE_34_length_3315_cov_565.004391, whole genome shotgun sequence	Salmonella enterica subsp. enterica serovar Typhimurium	0.61	96.7	3315	NZ_VKKL01000034.1
Salmonella enterica subsp. enterica serovar Typhimurium strain F32H1 NODE_35_length_3315_cov_633.795169, whole genome shotgun sequence	Salmonella enterica subsp. enterica serovar Typhimurium	0.61	96.7	3315	NZ_VKKJ01000035.1
Enterococcus faecium isolate vanD3 contig100, whole genome shotgun sequence	Enterococcus faecium	1	100	3316	NZ_BHWS01000100.1
Shigella sonnei strain DMB SH20034 MOD1-SH20034_248_length_3319_cov_1259.308517, whole genome shotgun sequence	Shigella sonnei	1	90.76	3319	NZ_QWSX01000248.1
Shigella sonnei strain DMB SH20036 MOD1-SH20036_234_length_3319_cov_1683.554534, whole genome shotgun sequence	Shigella sonnei	1	90.76	3319	NZ_QWSY01000234.1
Shigella sonnei strain DMB SH20033 MOD1-SH20033_287_length_3319_cov_41.435355, whole genome shotgun sequence	Shigella sonnei	1	90.76	3319	NZ_QWSW01000287.1
Salmonella enterica subsp. enterica serovar Senftenberg strain CVM 20749 plasmid p20749-2, complete sequence	Salmonella enterica subsp. enterica serovar Senftenberg	0.61	99.18	3319	NZ_CP051415.1
Salmonella enterica subsp. enterica serovar Senftenberg strain CVM 34514 plasmid p34514-5, complete sequence	Salmonella enterica subsp. enterica serovar Senftenberg	0.61	99.18	3319	NZ_CP051325.1
Salmonella enterica subsp. enterica serovar Agona strain CVM N43827 N43827_contig_72, whole genome shotgun sequence	Salmonella enterica subsp. enterica serovar Agona	0.61	99.18	3319	NZ_LHET01000070.1
Salmonella enterica subsp. enterica serovar Heidelberg strain N13-01290 plasmid pN13-01290_3-1, complete sequence	Salmonella enterica subsp. enterica serovar Heidelberg	0.61	99.18	3319	NZ_CP012933.1
Salmonella enterica subsp. enterica serovar Heidelberg strain CVM N43828 N43828_contig_5, whole genome shotgun sequence	Salmonella enterica subsp. enterica serovar Heidelberg	0.6	99.44	3319	NZ_LHEU01000005.1
Shigella sonnei strain DMB SH20090 MOD1-SH20090_241_length_3320_cov_204.867688, whole genome shotgun sequence	Shigella sonnei	1	90.76	3320	NZ_QWTA01000241.1
Salmonella enterica subsp. enterica serovar Senftenberg strain CVM N42232 N42232_contig_15, whole genome shotgun sequence	Salmonella enterica subsp. enterica serovar Senftenberg	0.61	99.18	3321	NZ_JYZG01000015.1
Klebsiella pneumoniae strain RHBSTW-00574 plasmid pRHBSTW-00574_5, complete sequence	Klebsiella pneumoniae	0.77	91.21	3322	NZ_CP055455.1
Klebsiella pneumoniae strain TUM14376, whole genome shotgun sequence	Klebsiella pneumoniae	0.74	91.55	3322	NZ_BFEK01000011.1
Klebsiella pneumoniae strain TUM14770, whole genome shotgun sequence	Klebsiella pneumoniae	0.77	91.01	3323	NZ_BFFH01000045.1
Klebsiella pneumoniae strain TUM14774, whole genome shotgun sequence	Klebsiella pneumoniae	0.77	91.01	3323	NZ_BFFI01000025.1
Klebsiella pneumoniae strain TUM14373, whole genome shotgun sequence	Klebsiella pneumoniae	0.77	91.01	3323	NZ_BFEI01000002.1
Klebsiella pneumoniae strain TUM14368, whole genome shotgun sequence	Klebsiella pneumoniae	0.77	91.01	3323	NZ_BFED01000004.1
Klebsiella pneumoniae strain TUM14682, whole genome shotgun sequence	Klebsiella pneumoniae	0.59	95.43	3324	NZ_BFES01000005.1
Klebsiella pneumoniae strain TUM14700, whole genome shotgun sequence	Klebsiella pneumoniae	0.77	91.01	3325	NZ_BFFD01000010.1
Klebsiella pneumoniae strain TUM14691, whole genome shotgun sequence	Klebsiella pneumoniae	0.77	91.01	3325	NZ_BFEW01000005.1
Pseudomonas sp. Ag1 Contig129, whole genome shotgun sequence	Pseudomonas sp. Ag1	1	100	3327	NZ_AKVH01000020.1
Klebsiella pneumoniae strain TUM14382, whole genome shotgun sequence	Klebsiella pneumoniae	0.74	90.91	3329	NZ_BFEP01000002.1
Klebsiella pneumoniae strain TUM14698, whole genome shotgun sequence	Klebsiella pneumoniae	0.75	90.79	3331	NZ_BFFB01000029.1
Klebsiella pneumoniae strain TUM14383, whole genome shotgun sequence	Klebsiella pneumoniae	0.77	91.01	3332	NZ_BFEQ01000005.1
Salmonella enterica subsp. enterica serovar Typhimurium var. 5- strain BCW_2035 NODE_80_length_3332_cov_46.3686, whole genome shotgun sequence	Salmonella enterica subsp. enterica serovar Typhimurium var. 5-	0.61	95.6	3332	NZ_MXJD01000080.1
Salmonella enterica subsp. enterica serovar Typhimurium str. DT104 strain CH9 isolate CH9, whole genome shotgun sequence	Salmonella enterica subsp. enterica serovar Typhimurium str. DT104	0.61	98.9	3334	NZ_CQHB01000045.1
Salmonella enterica subsp. enterica serovar Typhimurium strain CFSAN008072 CFSAN008072_43, whole genome shotgun sequence	Salmonella enterica subsp. enterica serovar Typhimurium	0.61	95.88	3334	NZ_MKLC01000038.1
Shigella sonnei strain 4028STDY6275199, whole genome shotgun sequence	Shigella sonnei	1	90.76	3335	NZ_UEBS01000242.1
Salmonella enterica subsp. enterica serovar Newport strain SN0033_1 map unlocalized plasmid punknown4 contig29, whole genome shotgun sequence	Salmonella enterica subsp. enterica serovar Newport	0.61	98.9	3335	NZ_MBOU01000022.1
Salmonella enterica subsp. enterica serovar Newport strain SN0033_100 map unlocalized plasmid punknown4 contig24, whole genome shotgun sequence	Salmonella enterica subsp. enterica serovar Newport	0.61	98.9	3335	NZ_MBOV01000017.1
Salmonella enterica subsp. enterica serovar Newport strain NY_FSL S10-1748 NODE_30_length_3335_cov_1043.75_ID_4907, whole genome shotgun sequence	Salmonella enterica subsp. enterica serovar Newport	0.61	98.9	3335	NZ_NBQZ01000030.1
Salmonella enterica subsp. enterica serovar Newport strain NY_FSL S10-1752 NODE_29_length_3335_cov_1682.54_ID_4703, whole genome shotgun sequence	Salmonella enterica subsp. enterica serovar Newport	0.61	98.9	3335	NZ_NBQX01000029.1
Salmonella enterica subsp. enterica serovar Newport strain NY_FSL S10-1813 NODE_34_length_3335_cov_2600.74_ID_4844, whole genome shotgun sequence	Salmonella enterica subsp. enterica serovar Newport	0.61	98.9	3335	NZ_NBQL01000034.1
Salmonella enterica subsp. enterica serovar Typhimurium strain HS5478 NODE_58_3335_870_388, whole genome shotgun sequence	Salmonella enterica subsp. enterica serovar Typhimurium	0.61	98.9	3335	NZ_JAATHA010000058.1
Klebsiella grimontii strain 5512.56 plasmid p5512.56-5, complete sequence	Klebsiella grimontii	0.77	91.01	3335	NZ_CP067387.1
Klebsiella pneumoniae strain RHBSTW-00001 plasmid pRHBSTW-00001_4, complete sequence	Klebsiella pneumoniae	0.77	91.01	3335	NZ_CP055596.1
Salmonella enterica subsp. enterica serovar Typhimurium str. DT104 strain CH17 isolate CH17, whole genome shotgun sequence	Salmonella enterica subsp. enterica serovar Typhimurium str. DT104	0.61	98.9	3336	NZ_CQGI01000039.1
Klebsiella pneumoniae strain TUM14379, whole genome shotgun sequence	Klebsiella pneumoniae	0.61	94.82	3336	NZ_BFEM01000004.1
Salmonella enterica subsp. enterica serovar Typhimurium str. DT104 strain H12 isolate H12, whole genome shotgun sequence	Salmonella enterica subsp. enterica serovar Typhimurium str. DT104	1	89.68	3338	NZ_CTQB01000060.1
Salmonella enterica subsp. enterica serovar Typhimurium str. DT104 strain CH25 isolate CH25, whole genome shotgun sequence	Salmonella enterica subsp. enterica serovar Typhimurium str. DT104	0.61	98.9	3338	NZ_CQHW01000039.1
Klebsiella pneumoniae strain TUM14695, whole genome shotgun sequence	Klebsiella pneumoniae	0.61	94.82	3338	NZ_BFEZ01000015.1
Klebsiella pneumoniae strain WUSM_KP_104 NODE_70_length_3340_cov_28.2715, whole genome shotgun sequence	Klebsiella pneumoniae	0.77	93.63	3340	NZ_QIUW01000070.1
Rubrivivax gelatinosus strain DSM 1709 scaffold0097, whole genome shotgun sequence	Rubrivivax gelatinosus	1	99.83	3341	NZ_NRRI01000097.1
Klebsiella pneumoniae strain TUM14769, whole genome shotgun sequence	Klebsiella pneumoniae	0.77	91.01	3341	NZ_BFFG01000018.1
Klebsiella pneumoniae strain TUM14778, whole genome shotgun sequence	Klebsiella pneumoniae	0.77	91.01	3341	NZ_BFFL01000010.1
Klebsiella pneumoniae strain TUM14701, whole genome shotgun sequence	Klebsiella pneumoniae	0.77	91.01	3341	NZ_BFFE01000009.1
Klebsiella pneumoniae strain TUM14777, whole genome shotgun sequence	Klebsiella pneumoniae	0.77	91.01	3341	NZ_BFFK01000050.1
Klebsiella pneumoniae strain TUM14367, whole genome shotgun sequence	Klebsiella pneumoniae	0.76	90.99	3341	NZ_BFEC01000001.1
Klebsiella pneumoniae strain TUM14694, whole genome shotgun sequence	Klebsiella pneumoniae	0.77	91.01	3342	NZ_BFEY01000003.1
Salmonella enterica subsp. enterica serovar Typhimurium str. DT104 strain H35 isolate H35, whole genome shotgun sequence	Salmonella enterica subsp. enterica serovar Typhimurium str. DT104	1	89.68	3344	NZ_CTPB01000067.1
Salmonella enterica strain BCW_4003 NODE_76_length_3344_cov_18.834, whole genome shotgun sequence	Salmonella enterica	0.77	93.19	3344	NZ_MXQM01000076.1
Salmonella enterica strain BCW_6291 NODE_42_length_3344_cov_37.7823, whole genome shotgun sequence	Salmonella enterica	0.61	95.6	3344	NZ_MYVJ01000042.1
Staphylococcus aureus strain M33 23, whole genome shotgun sequence	Staphylococcus aureus	1	100	3345	NZ_JAHVFJ010000023.1
Salmonella enterica subsp. enterica serovar Typhimurium str. DT104 strain H09 isolate H09, whole genome shotgun sequence	Salmonella enterica subsp. enterica serovar Typhimurium str. DT104	1	89.34	3346	NZ_CTCI01000058.1
Salmonella enterica subsp. enterica serovar Typhimurium var. 5- strain BCW_2054 NODE_49_length_3347_cov_28.8366, whole genome shotgun sequence	Salmonella enterica subsp. enterica serovar Typhimurium var. 5-	0.61	95.6	3347	NZ_MXIM01000049.1
Salmonella enterica subsp. enterica serovar Thompson strain BCW_3989 NODE_35_length_3352_cov_132.026, whole genome shotgun sequence	Salmonella enterica subsp. enterica serovar Thompson	0.77	93.19	3352	NZ_MXQZ01000035.1
Salmonella enterica subsp. enterica serovar Typhimurium str. DT104 strain H95 isolate H95, whole genome shotgun sequence	Salmonella enterica subsp. enterica serovar Typhimurium str. DT104	1	89.34	3355	NZ_CTPM01000075.1
Salmonella enterica subsp. enterica serovar Concord strain BCW_2666 NODE_44_length_3356_cov_6.0393, whole genome shotgun sequence	Salmonella enterica subsp. enterica serovar Concord	0.61	95.6	3356	NZ_MYDK01000044.1
Salmonella enterica strain SC1 NODE_27_length_3359_cov_9929.032907, whole genome shotgun sequence	Salmonella enterica	1	89.34	3359	NZ_JACXRW010000027.1
Klebsiella pneumoniae strain EuSCAPE_IT055, whole genome shotgun sequence	Klebsiella pneumoniae	0.77	91.21	3359	NZ_UKNK01000028.1
Klebsiella pneumoniae strain KSB1_9A plasmid pKSB1_9A_7, complete sequence	Klebsiella pneumoniae	0.77	91.01	3359	NZ_AP024180.1
Salmonella enterica strain BCW_4906 NODE_31_length_3360_cov_32.1337, whole genome shotgun sequence	Salmonella enterica	0.81	94.83	3360	NZ_MYOM01000031.1
Salmonella enterica subsp. enterica serovar Saintpaul strain BCW_2055 NODE_43_length_3361_cov_661.064, whole genome shotgun sequence	Salmonella enterica subsp. enterica serovar Saintpaul	0.81	91.3	3361	NZ_MXIL01000043.1
Salmonella enterica strain BCW_3391 NODE_97_length_3361_cov_19.7221, whole genome shotgun sequence	Salmonella enterica	0.61	96.43	3361	NZ_MXTF01000097.1
Vibrio sp. 10N.286.46.E10 Contig_97, whole genome shotgun sequence	Vibrio sp. 10N.286.46.E10	1	100	3363	NZ_PIGE01000096.1
Klebsiella pneumoniae strain SZP4-9-2 plasmid pSZP4-9-2-3k, complete sequence	Klebsiella pneumoniae	0.77	91.67	3364	NZ_CP075259.1
Salmonella enterica subsp. enterica strain 93_16 NODE_42_length_3381_cov_146.626_ID_83, whole genome shotgun sequence	Salmonella enterica subsp. enterica	1	89.34	3381	NZ_SQQO01000042.1
Salmonella enterica subsp. enterica serovar Derby strain 201407219 201407219_102, whole genome shotgun sequence	Salmonella enterica subsp. enterica serovar Derby	0.61	99.18	3384	NZ_QKWA01000073.1
Shigella flexneri isolate IBESS350, whole genome shotgun sequence	Shigella flexneri	1	93.91	3386	NZ_CABWAU010000213.1
Salmonella enterica subsp. enterica serovar Virchow strain BCW_2817 NODE_39_length_3389_cov_118.214, whole genome shotgun sequence	Salmonella enterica subsp. enterica serovar Virchow	0.61	98.63	3389	NZ_MXYP01000039.1
Salmonella enterica subsp. enterica serovar London strain PS121 isolate PS121, whole genome shotgun sequence	Salmonella enterica subsp. enterica serovar London	0.61	98.9	3390	NZ_CAJQFR020000027.1
Shigella flexneri strain BS973 CFSAN004212_23, whole genome shotgun sequence	Shigella flexneri	1	93.91	3391	NZ_PUGJ01000017.1
Salmonella enterica subsp. enterica serovar Typhimurium str. DT104 strain H59 isolate H59, whole genome shotgun sequence	Salmonella enterica subsp. enterica serovar Typhimurium str. DT104	1	89.02	3391	NZ_CTMO01000063.1
Salmonella enterica subsp. enterica serovar Typhimurium str. DT104 strain V63 isolate V63, whole genome shotgun sequence	Salmonella enterica subsp. enterica serovar Typhimurium str. DT104	0.61	99.18	3393	NZ_CTMU01000056.1
Salmonella enterica subsp. enterica serovar Derby strain 2014LSAL01158 2014LSAL01158_34, whole genome shotgun sequence	Salmonella enterica subsp. enterica serovar Derby	0.61	98.9	3396	NZ_PCML01000034.1
Klebsiella pneumoniae strain T0181B.I-21 NODE_95_length_3397_cov_297.231, whole genome shotgun sequence	Klebsiella pneumoniae	0.77	91.01	3397	NZ_QYOR01000095.1
Klebsiella pneumoniae strain ITU3972 NODE_56_length_3400_cov_6.05102, whole genome shotgun sequence	Klebsiella pneumoniae	1	89.34	3400	NZ_PZMZ01000056.1
Salmonella enterica subsp. enterica serovar Panama strain CDC10 NODE_23_length_3400_cov_6.017841, whole genome shotgun sequence	Salmonella enterica subsp. enterica serovar Panama	0.61	98.9	3400	NZ_QLHK01000023.1
Klebsiella pneumoniae strain ITU10032 NODE_57_length_3400_cov_4.99053, whole genome shotgun sequence	Klebsiella pneumoniae	1	98.29	3400	NZ_PZNZ01000056.1
Edwardsiella anguillarum strain 011113 ctg7180000002867, whole genome shotgun sequence	Edwardsiella anguillarum	1	100	3402	NZ_NMPN01000064.1
Streptomyces sp. Ru71 contig00157, whole genome shotgun sequence	Streptomyces sp. Ru71	1	99.66	3403	NZ_PQSS01000157.1
Salmonella enterica subsp. enterica serovar Heidelberg strain C_NS-029 NODE_64_length_3403_cov_2685.45, whole genome shotgun sequence	Salmonella enterica subsp. enterica serovar Heidelberg	1	89.34	3403	NZ_PGVX01000064.1
Salmonella enterica subsp. enterica serovar Saintpaul strain sg_b27 b27_41, whole genome shotgun sequence	Salmonella enterica subsp. enterica serovar Saintpaul	1	89.34	3409	NZ_QATP01000041.1
Salmonella enterica subsp. enterica serovar Saintpaul strain sg_b26 b26_18, whole genome shotgun sequence	Salmonella enterica subsp. enterica serovar Saintpaul	1	89.34	3409	NZ_QATQ01000018.1
Salmonella enterica subsp. enterica serovar Saintpaul strain sg_b29 b29_28, whole genome shotgun sequence	Salmonella enterica subsp. enterica serovar Saintpaul	1	89.34	3409	NZ_QATN01000028.1
Salmonella enterica subsp. enterica serovar Saintpaul strain sg_b232 b2322_44, whole genome shotgun sequence	Salmonella enterica subsp. enterica serovar Saintpaul	1	89.34	3409	NZ_QATR01000044.1
Salmonella enterica subsp. enterica serovar Bovismorbificans strain sg_wd3 wd3_114, whole genome shotgun sequence	Salmonella enterica subsp. enterica serovar Bovismorbificans	1	89.34	3409	NZ_QAUR01000114.1
Salmonella enterica subsp. enterica serovar Saintpaul strain sg_b28 b28_14, whole genome shotgun sequence	Salmonella enterica subsp. enterica serovar Saintpaul	1	89.34	3409	NZ_QATO01000014.1
Salmonella enterica subsp. enterica serovar Saintpaul strain sg_b2312 b2312_40, whole genome shotgun sequence	Salmonella enterica subsp. enterica serovar Saintpaul	1	89.34	3409	NZ_QATS01000040.1
Salmonella enterica subsp. enterica serovar Heidelberg strain FSAN332CC SRR2088775.ctg000201, whole genome shotgun sequence	Salmonella enterica subsp. enterica serovar Heidelberg	1	89.34	3409	NZ_LIKS01000189.1
Salmonella enterica subsp. enterica strain SGEHI2016-PSU-BS-082SL NODE_21_length_3282_cov_277.158142, whole genome shotgun sequence	Salmonella enterica subsp. enterica	1	89.34	3412	NZ_JADDHX010000030.1
Salmonella enterica subsp. enterica strain SGEHI2016-PSU-BS-038SL NODE_9_length_3282_cov_228.679459, whole genome shotgun sequence	Salmonella enterica subsp. enterica	1	89.34	3414	NZ_JADDID010000023.1
Salmonella enterica subsp. enterica strain SGEHI2016-PSU-BS-081SL NODE_1_length_3282_cov_220.593536, whole genome shotgun sequence	Salmonella enterica subsp. enterica	1	89.34	3414	NZ_JADDHY010000024.1
Salmonella enterica subsp. enterica serovar Typhimurium var. 5- strain BCW_2192 NODE_45_length_3414_cov_81.1422, whole genome shotgun sequence	Salmonella enterica subsp. enterica serovar Typhimurium var. 5-	0.61	98.9	3414	NZ_MXFJ01000045.1
Shigella sonnei strain 20052631_1361398, whole genome shotgun sequence	Shigella sonnei	1	88.18	3415	NZ_CXEQ01000276.1
Salmonella enterica subsp. enterica strain SGEHI2016-PSU-BS-089SL NODE_7_length_3282_cov_188.625229, whole genome shotgun sequence	Salmonella enterica subsp. enterica	1	89.34	3416	NZ_JADDHW010000028.1
Salmonella enterica subsp. enterica strain SGEHI2016-PSU-BS-044SL NODE_18_length_3282_cov_175.032303, whole genome shotgun sequence	Salmonella enterica subsp. enterica	1	89.34	3416	NZ_JADDIC010000028.1
Klebsiella pneumoniae strain EuSCAPE_IT006, whole genome shotgun sequence	Klebsiella pneumoniae	0.77	91.01	3416	NZ_UKRQ01000067.1
Salmonella enterica subsp. enterica strain SGEHI2016-PSU-BS-095SL NODE_4_length_3282_cov_138.392746, whole genome shotgun sequence	Salmonella enterica subsp. enterica	1	89.34	3418	NZ_JADDHV010000031.1
Salmonella enterica subsp. enterica serovar Panama strain Sal-3126 NODE_23_length_3623_cov_3.983003, whole genome shotgun sequence	Salmonella enterica subsp. enterica serovar Panama	0.61	98.63	3424	NZ_QLFU01000023.1
[truncated: 2,995 more rows]

## Sheet: p15A in non-Bacillus
Description	Scientific Name	Query Coverage	Percentage Identity	Accession Length	Accession Number
Salmonella enterica subsp. enterica serovar Typhimurium strain P707 NODE_80_length_463_cov_1540.2_ID_159, whole genome shotgun sequence	Salmonella enterica subsp. enterica serovar Typhimurium	0.65	98.06	463	NZ_SSHG01000080.1
Klebsiella variicola strain KP113_C NODE_53_length_505_cov_1.262911_pilon, whole genome shotgun sequence	Klebsiella variicola	0.64	96.97	505	NZ_WMOJ01000053.1
Enterobacter hormaechei subsp. xiangfangensis strain SMART_278 contig81, whole genome shotgun sequence	Enterobacter hormaechei subsp. xiangfangensis	0.71	93.92	508	NZ_LPQN01000080.1
Citrobacter freundii strain ST62:944112508 MIRA_c763, whole genome shotgun sequence	Citrobacter freundii	0.69	94.75	514	NZ_LJEB01000758.1
Enterobacter cloacae subsp. cloacae strain ST436:951358951 MIRA_rep_c757, whole genome shotgun sequence	Enterobacter cloacae subsp. cloacae	0.66	95.33	514	NZ_LJEZ01000757.1
Citrobacter freundii strain ST62:944112508 MIRA_rep_c839, whole genome shotgun sequence	Citrobacter freundii	0.72	94.94	518	NZ_LJEB01000834.1
Salmonella enterica subsp. enterica serovar Newport str. CVM 33953 SEEN953_40, whole genome shotgun sequence	Salmonella enterica subsp. enterica serovar Newport str. CVM 33953	0.68	94.9	521	NZ_AHTM01000041.1
Salmonella enterica subsp. enterica serovar Enteritidis strain KUFSE-CM123 Sal123_contig_187, whole genome shotgun sequence	Salmonella enterica subsp. enterica serovar Enteritidis	0.75	98.51	536	NZ_JAALIW010000182.1
Klebsiella pneumoniae strain P71 contig00158, whole genome shotgun sequence	Klebsiella pneumoniae	0.74	92.86	542	NZ_SBDG01000149.1
Salmonella enterica subsp. enterica serovar Muenster strain HIY0307 NODE_23_length_546_cov_0.883055, whole genome shotgun sequence	Salmonella enterica subsp. enterica serovar Muenster	0.66	96.18	546	NZ_VCTI02000023.1
Salmonella enterica subsp. enterica serovar Typhi strain 332 NODE_61_length_548_cov_0.239905, whole genome shotgun sequence	Salmonella enterica subsp. enterica serovar Typhi	0.69	93.74	548	NZ_JAEPKL010000061.1
Klebsiella pneumoniae strain NMI3172_17 NODE_58_length_556_cov_0.445221, whole genome shotgun sequence	Klebsiella pneumoniae	0.72	93.04	556	NZ_JABFZJ010000058.1
Citrobacter freundii strain ST62:944112508 MIRA_rep_c848, whole genome shotgun sequence	Citrobacter freundii	0.79	95.03	565	NZ_LJEB01000843.1
Serratia marcescens strain CHE4 CanadaSm_S89_R1__paired__contig_110, whole genome shotgun sequence	Serratia marcescens	0.69	94.15	574	NZ_NTFM01000104.1
Klebsiella pneumoniae strain P48 contig00269, whole genome shotgun sequence	Klebsiella pneumoniae	0.77	93.75	577	NZ_SBDH01000261.1
Klebsiella pneumoniae strain SAKP02 isolate SAKP02, whole genome shotgun sequence	Klebsiella pneumoniae	0.67	100	603	NZ_CAIJAI010000049.1
Citrobacter freundii strain ST62:944112508 MIRA_rep_c841, whole genome shotgun sequence	Citrobacter freundii	0.73	96.16	606	NZ_LJEB01000836.1
Pseudomonas aeruginosa strain VET-48 NODE_86_length_606_cov_1.71456_ID_171, whole genome shotgun sequence	Pseudomonas aeruginosa	0.71	93.4	606	NZ_RAED01000147.1
Mycoplasma pneumoniae strain KPI-187 contig_40_1, whole genome shotgun sequence	Mycoplasma pneumoniae	0.85	92.3	607	NZ_BLHM01000045.1
Salmonella enterica subsp. enterica serovar Gallinarum strain GDX7 contig51.1, whole genome shotgun sequence	Salmonella enterica subsp. enterica serovar Gallinarum	0.84	90.74	609	NZ_QYTY01000051.1
Citrobacter freundii strain ST62:944112508 MIRA_rep_c768, whole genome shotgun sequence	Citrobacter freundii	0.85	94.29	610	NZ_LJEB01000763.1
Salmonella enterica subsp. enterica strain SA1194 contig_113, whole genome shotgun sequence	Salmonella enterica subsp. enterica	0.82	90.68	621	NZ_QSNH01000113.1
Turicibacter sp. TS3 Scaffold119_1, whole genome shotgun sequence	Turicibacter sp. TS3	0.74	100	623	NZ_QWEM01000106.1
Salmonella enterica subsp. enterica serovar Gallinarum strain GDX7 contig47.1, whole genome shotgun sequence	Salmonella enterica subsp. enterica serovar Gallinarum	0.82	90.94	623	NZ_QYTY01000047.1
Pseudomonas aeruginosa strain HUM-229 NODE_90_length_637_cov_0.921708_ID_179, whole genome shotgun sequence	Pseudomonas aeruginosa	0.78	93.57	637	NZ_QZXW01000286.1
Enterobacter cloacae subsp. cloacae strain ST436:951358951 MIRA_rep_c693, whole genome shotgun sequence	Enterobacter cloacae subsp. cloacae	0.78	96.06	639	NZ_LJEZ01000693.1
Salmonella enterica subsp. enterica strain SA1194 contig_95, whole genome shotgun sequence	Salmonella enterica subsp. enterica	0.81	90.16	661	NZ_QSNH01000095.1
Salmonella enterica subsp. enterica strain SA1194 contig_93, whole genome shotgun sequence	Salmonella enterica subsp. enterica	0.85	90.3	662	NZ_QSNH01000093.1
Salmonella enterica subsp. enterica serovar Typhi strain SCG 6022 SGC_6022_31, whole genome shotgun sequence	Salmonella enterica subsp. enterica serovar Typhi	0.7	94.44	662	NZ_QGEL01000031.1
Klebsiella pneumoniae strain ARPG-381 map unlocalized plasmid unnamed25 contig64, whole genome shotgun sequence	Klebsiella pneumoniae	0.71	92.84	664	NZ_NBOO01000064.1
Pseudomonas aeruginosa strain TRN6598 TRN6598_merged_contig_160_consensus, whole genome shotgun sequence	Pseudomonas aeruginosa	0.82	100	674	NZ_LYTS01000159.1
Staphylococcus saprophyticus strain AG1 contig_00010, whole genome shotgun sequence	Staphylococcus saprophyticus	0.61	100	675	NZ_SAYP01000010.1
Klebsiella variicola strain EuSCAPE_HR085, whole genome shotgun sequence	Klebsiella variicola	0.71	95.28	679	NZ_UKAN01000040.1
Klebsiella pneumoniae strain ZKP13 isolate ZKP13, whole genome shotgun sequence	Klebsiella pneumoniae	0.78	91.27	679	NZ_CABWSQ010000390.1
Sneathiella chungangensis strain KCTC32476 contig27, whole genome shotgun sequence	Sneathiella chungangensis	0.75	100	681	NZ_VNWO01000027.1
Pseudomonas mosselii strain PAH16 NODE_298_length_682_cov_1.601802, whole genome shotgun sequence	Pseudomonas mosselii	0.82	92.19	682	NZ_JAGFPB010000298.1
Salmonella enterica subsp. enterica serovar Gallinarum strain GDX7 contig37.1, whole genome shotgun sequence	Salmonella enterica subsp. enterica serovar Gallinarum	0.82	90.86	685	NZ_QYTY01000037.1
Citrobacter freundii strain ST62:944112508 MIRA_rep_c854, whole genome shotgun sequence	Citrobacter freundii	0.74	95.84	691	NZ_LJEB01000849.1
Salmonella enterica subsp. enterica strain SA1194 contig_79, whole genome shotgun sequence	Salmonella enterica subsp. enterica	0.94	87.13	692	NZ_QSNH01000079.1
Citrobacter freundii strain ST62:944112508 MIRA_rep_c777, whole genome shotgun sequence	Citrobacter freundii	0.69	94.34	701	NZ_LJEB01000772.1
Salmonella enterica subsp. enterica serovar Singapore strain VA-WGS-00353 NODE_35_length_702_cov_0.688696, whole genome shotgun sequence	Salmonella enterica subsp. enterica serovar Singapore	0.79	98.77	702	NZ_NMON01000035.1
Klebsiella pneumoniae strain ZKP126 isolate ZKP126, whole genome shotgun sequence	Klebsiella pneumoniae	0.78	94.3	709	NZ_CABWVL010000076.1
Streptococcus vicugnae strain KCJ4950 NODE_338_length_713_cov_2.771331, whole genome shotgun sequence	Streptococcus vicugnae	1	96.21	713	NZ_SJWY01000338.1
Citrobacter freundii strain ST62:944112508 MIRA_rep_c805, whole genome shotgun sequence	Citrobacter freundii	0.94	87.07	717	NZ_LJEB01000800.1
Citrobacter freundii strain ST62:944112508 MIRA_rep_c773, whole genome shotgun sequence	Citrobacter freundii	0.98	93.18	718	NZ_LJEB01000768.1
Citrobacter freundii strain ST62:944112508 MIRA_rep_c836, whole genome shotgun sequence	Citrobacter freundii	0.85	94.45	722	NZ_LJEB01000831.1
Citrobacter freundii strain ST62:944112508 MIRA_rep_c778, whole genome shotgun sequence	Citrobacter freundii	0.69	95.15	728	NZ_LJEB01000773.1
Klebsiella pneumoniae strain ZKP119 isolate ZKP119, whole genome shotgun sequence	Klebsiella pneumoniae	0.78	93.26	747	NZ_CABWUY010000118.1
Klebsiella michiganensis strain 409_KOXY 2397_748_130471_1074+,2003_,2098+, whole genome shotgun sequence	Klebsiella michiganensis	0.72	92.94	748	NZ_JVIH01000530.1
Klebsiella michiganensis strain 397_KOXY 1622_748_78379_776+,1475+, whole genome shotgun sequence	Klebsiella michiganensis	0.72	92.94	748	NZ_JVIT01000136.1
Acinetobacter baumannii strain 460 460-red_S89_R1__paired__contig_597, whole genome shotgun sequence	Acinetobacter baumannii	0.72	94.76	755	NZ_NRSX01000579.1
Salmonella enterica subsp. enterica strain SA1194 contig_65, whole genome shotgun sequence	Salmonella enterica subsp. enterica	0.79	90.67	761	NZ_QSNH01000065.1
Citrobacter freundii strain ST62:944112508 MIRA_rep_c772, whole genome shotgun sequence	Citrobacter freundii	0.92	94.22	763	NZ_LJEB01000767.1
Ensifer adhaerens strain ST2 ST2_scaffold69, whole genome shotgun sequence	Ensifer adhaerens	0.64	100	765	NZ_PNFP01000069.1
Serratia marcescens strain 1763 NODE_54_length_766_cov_0.169014, whole genome shotgun sequence	Serratia marcescens	0.75	92.95	766	NZ_QJPW01000054.1
Salmonella enterica subsp. enterica serovar Derby isolate ER1175, whole genome shotgun sequence	Salmonella enterica subsp. enterica serovar Derby	0.96	86.3	768	NZ_CABWXX010000792.1
Salmonella enterica subsp. enterica serovar Dublin strain R9_3256_R1 NODE_62_length_773_cov_0.041543_ID_131, whole genome shotgun sequence	Salmonella enterica subsp. enterica serovar Dublin	0.76	91.58	773	NZ_NABX01000007.1
Klebsiella pneumoniae strain ARPG-340 map unlocalized plasmid unnamed43 contig89, whole genome shotgun sequence	Klebsiella pneumoniae	0.71	92.84	774	NZ_NBOK01000089.1
Klebsiella pneumoniae strain ZKP52 isolate ZKP52, whole genome shotgun sequence	Klebsiella pneumoniae	0.78	92.69	775	NZ_CABWSX010000068.1
Klebsiella pneumoniae strain AS012282 AS012282_241, whole genome shotgun sequence	Klebsiella pneumoniae	0.78	92.7	783	NZ_VKYE01000241.1
Salmonella enterica subsp. enterica serovar Gallinarum strain GDX7 contig30.1, whole genome shotgun sequence	Salmonella enterica subsp. enterica serovar Gallinarum	0.98	87.59	787	NZ_QYTY01000030.1
Enterobacter cloacae subsp. cloacae strain ST436:951358951 MIRA_rep_c779, whole genome shotgun sequence	Enterobacter cloacae subsp. cloacae	0.76	93.38	796	NZ_LJEZ01000779.1
Salmonella enterica subsp. enterica serovar Gallinarum strain GDX7 contig28.1, whole genome shotgun sequence	Salmonella enterica subsp. enterica serovar Gallinarum	0.85	90.55	798	NZ_QYTY01000028.1
Klebsiella pneumoniae strain Kpngiani7132629, whole genome shotgun sequence	Klebsiella pneumoniae	0.82	94.28	807	NZ_CACSCQ010000091.1
Acinetobacter baumannii strain 4300STDY7045837, whole genome shotgun sequence	Acinetobacter baumannii	0.8	91.83	818	NZ_UFNK01000056.1
Pseudomonas aeruginosa strain KCJ3K42 NODE_135_length_824_cov_0.878049, whole genome shotgun sequence	Pseudomonas aeruginosa	0.78	92.88	824	NZ_VZIO01000135.1
Salmonella enterica subsp. enterica serovar Enteritidis strain CFSAN057862 CFSAN057862_contig_86, whole genome shotgun sequence	Salmonella enterica subsp. enterica serovar Enteritidis	0.98	86.99	831	NZ_MZWU01000035.1
Klebsiella pneumoniae strain KP26_H NODE_85_length_833_cov_0.668435_pilon, whole genome shotgun sequence	Klebsiella pneumoniae	0.8	90.5	833	NZ_WMNN01000085.1
Salmonella enterica subsp. enterica serovar Uganda strain HIY0222 NODE_78_length_834_cov_1.048091, whole genome shotgun sequence	Salmonella enterica subsp. enterica serovar Uganda	0.71	93.19	834	NZ_VINZ01000078.1
Enterobacter cloacae subsp. cloacae strain ST436:951358951 MIRA_rep_c683, whole genome shotgun sequence	Enterobacter cloacae subsp. cloacae	0.97	92.96	835	NZ_LJEZ01000683.1
Klebsiella pneumoniae strain EuSCAPE_TR252, whole genome shotgun sequence	Klebsiella pneumoniae	0.69	96.37	836	NZ_UJXW01000078.1
Salmonella enterica subsp. enterica serovar Derby isolate ER1175, whole genome shotgun sequence	Salmonella enterica subsp. enterica serovar Derby	0.99	86.11	836	NZ_CABWXX010000811.1
Klebsiella pneumoniae strain PN77 PN77_NODE_92_length_855_cov_0.839286_pilon, whole genome shotgun sequence	Klebsiella pneumoniae	0.93	90.67	855	NZ_RHNE01000092.1
Enterobacter hormaechei strain AS012397 AS012397_39, whole genome shotgun sequence	Enterobacter hormaechei	0.97	93.1	857	NZ_VLMK01000039.1
Citrobacter freundii strain ST62:944112508 MIRA_rep_c788, whole genome shotgun sequence	Citrobacter freundii	0.73	93.17	858	NZ_LJEB01000783.1
Salmonella enterica subsp. enterica serovar Muenchen strain HIY0178 NODE_34_length_860_cov_1.706685, whole genome shotgun sequence	Salmonella enterica subsp. enterica serovar Muenchen	0.78	93.78	860	NZ_VCUZ02000034.1
Enterobacter cloacae subsp. cloacae strain ST436:951358951 MIRA_rep_c694, whole genome shotgun sequence	Enterobacter cloacae subsp. cloacae	0.97	93.25	865	NZ_LJEZ01000694.1
Klebsiella quasivariicola strain VRCO0168, whole genome shotgun sequence	Klebsiella quasivariicola	0.78	92.88	872	NZ_FWNZ01000127.1
Klebsiella pneumoniae strain KP37_C NODE_58_length_877_cov_2.605263_pilon, whole genome shotgun sequence	Klebsiella pneumoniae	0.72	93.81	875	NZ_WMNI01000058.1
Salmonella enterica subsp. enterica serovar Gallinarum strain GDX58 contig30.1, whole genome shotgun sequence	Salmonella enterica subsp. enterica serovar Gallinarum	0.98	87.73	881	NZ_QYTX01000030.1
Cronobacter sakazakii strain CS-15 Scaffold37, whole genome shotgun sequence	Cronobacter sakazakii	0.69	94.75	900	NZ_QISW01000037.1
Mesorhizobium sp. GR13 GR13_ctg042, whole genome shotgun sequence	Mesorhizobium sp. GR13	0.79	100	902	NZ_STFY01000038.1
Enterobacter cloacae subsp. cloacae strain ST436:951358951 MIRA_rep_c682, whole genome shotgun sequence	Enterobacter cloacae subsp. cloacae	0.78	93.61	909	NZ_LJEZ01000682.1
Salmonella enterica subsp. enterica serovar Java strain HIY0029 NODE_33_length_911_cov_1.512755, whole genome shotgun sequence	Salmonella enterica subsp. enterica serovar Java	0.77	92.41	911	NZ_RSBQ02000033.1
Enterobacter cloacae subsp. cloacae strain ST436:951358951 MIRA_rep_c745, whole genome shotgun sequence	Enterobacter cloacae subsp. cloacae	0.77	95.12	915	NZ_LJEZ01000745.1
Leptospira borgpetersenii serovar Ballum strain A4_Mm_MM330 NODE_94_length_919_cov_1.740214, whole genome shotgun sequence	Leptospira borgpetersenii serovar Ballum	0.98	87.38	919	NZ_JADHZK010000094.1
Cronobacter sakazakii strain CS-13 Scaffold38, whole genome shotgun sequence	Cronobacter sakazakii	0.69	94.75	923	NZ_QISY01000038.1
Citrobacter freundii strain ST62:944112508 MIRA_rep_c855, whole genome shotgun sequence	Citrobacter freundii	0.94	87.81	926	NZ_LJEB01000850.1
Citrobacter freundii strain ST62:944112508 MIRA_rep_c770, whole genome shotgun sequence	Citrobacter freundii	0.75	95.72	928	NZ_LJEB01000765.1
Salmonella enterica subsp. enterica serovar 4,[5],12:i:- strain B68HEB2.1 NODE_55_length_934_cov_1.07435, whole genome shotgun sequence	Salmonella enterica subsp. enterica serovar 4	0.98	89.77	934	NZ_QBFW01000055.1
Klebsiella michiganensis strain 375_KOXY 1887_934_85700_1742+,...,783+, whole genome shotgun sequence	Klebsiella michiganensis	0.72	92.94	934	NZ_JVJO01000593.1
Enterobacter cloacae subsp. cloacae strain ST436:951358951 MIRA_rep_c719, whole genome shotgun sequence	Enterobacter cloacae subsp. cloacae	0.93	93.89	938	NZ_LJEZ01000719.1
Enterobacter hormaechei subsp. steigerwaltii strain SMART_857 contig77, whole genome shotgun sequence	Enterobacter hormaechei subsp. steigerwaltii	0.85	90.36	940	NZ_LPOX01000075.1
Klebsiella pneumoniae strain 46KXXI NODE_85_length_942_cov_1.461272, whole genome shotgun sequence	Klebsiella pneumoniae	0.78	94.12	942	NZ_JAAHBK010000085.1
Klebsiella pneumoniae strain WCHKP090376 contig00068, whole genome shotgun sequence	Klebsiella pneumoniae	0.78	91.68	943	NZ_JACEYP010000068.1
Enterobacter cloacae subsp. cloacae strain ST436:951358951 MIRA_rep_c592, whole genome shotgun sequence	Enterobacter cloacae subsp. cloacae	0.84	94.71	956	NZ_LJEZ01000592.1
Vibrio parahaemolyticus VIP4-0447 contig00076, whole genome shotgun sequence	Vibrio parahaemolyticus VIP4-0447	0.98	85.85	964	NZ_AXNS01000064.1
Citrobacter freundii strain ST62:944112508 MIRA_rep_c660, whole genome shotgun sequence	Citrobacter freundii	0.69	94.35	967	NZ_LJEB01000656.1
Enterobacter cloacae subsp. cloacae strain ST436:951358951 MIRA_rep_c752, whole genome shotgun sequence	Enterobacter cloacae subsp. cloacae	0.76	93.75	969	NZ_LJEZ01000752.1
Cronobacter sakazakii strain MOD1-comp46 csakComp46_contig_107, whole genome shotgun sequence	Cronobacter sakazakii	0.97	87.02	978	NZ_NEYA01000107.1
Pseudomonas aeruginosa strain CCBH27928 NODE_505_length_978_cov_0.947121, whole genome shotgun sequence	Pseudomonas aeruginosa	0.98	86.79	978	NZ_JADPHX010000505.1
Enterobacter cloacae subsp. cloacae strain ST436:951358951 MIRA_rep_c690, whole genome shotgun sequence	Enterobacter cloacae subsp. cloacae	0.97	93.25	979	NZ_LJEZ01000690.1
Salmonella enterica subsp. enterica serovar Paratyphi A strain ATP 4104 ATP_4104_45, whole genome shotgun sequence	Salmonella enterica subsp. enterica serovar Paratyphi A	0.88	93.93	979	NZ_QGFM01000045.1
Acinetobacter baumannii strain 71518 NODE_103_length_989_cov_0.480278, whole genome shotgun sequence	Acinetobacter baumannii	0.99	88.26	989	NZ_VMKB01000080.1
Salmonella enterica strain BCW_5911 NODE_41_length_994_cov_0.837541, whole genome shotgun sequence	Salmonella enterica	0.76	94.19	994	NZ_MYGM01000041.1
Salmonella enterica strain NGUA-29_S5, whole genome shotgun sequence	Salmonella enterica	0.78	94.32	996	NZ_BCPB01000105.1
Citrobacter freundii strain ST62:944112508 MIRA_rep_c692, whole genome shotgun sequence	Citrobacter freundii	0.69	94.94	1003	NZ_LJEB01000688.1
Shewanella algae strain CLS1 scaffold00158, whole genome shotgun sequence	Shewanella algae	1	100	1013	NZ_LTBI01000158.1
Enterobacter cloacae subsp. cloacae strain ST436:951358951 MIRA_rep_c775, whole genome shotgun sequence	Enterobacter cloacae subsp. cloacae	0.96	93.18	1017	NZ_LJEZ01000775.1
Salmonella enterica subsp. enterica serovar Panama strain BCW_2755 NODE_340_length_1031_cov_159.267, whole genome shotgun sequence	Salmonella enterica subsp. enterica serovar Panama	0.99	87.15	1031	NZ_MYAJ01000340.1
Salmonella enterica subsp. enterica strain GDX2 contig18.1, whole genome shotgun sequence	Salmonella enterica subsp. enterica	0.98	87.5	1037	NZ_RHEK01000018.1
Enterobacter hormaechei strain AS012493 AS012493_48, whole genome shotgun sequence	Enterobacter hormaechei	0.69	95.16	1041	NZ_VLLU01000048.1
Salmonella enterica subsp. enterica serovar Derby isolate ER1175, whole genome shotgun sequence	Salmonella enterica subsp. enterica serovar Derby	0.99	86.11	1056	NZ_CABWXX010000813.1
Salmonella enterica subsp. enterica serovar Derby isolate ER1175, whole genome shotgun sequence	Salmonella enterica subsp. enterica serovar Derby	0.99	86.11	1057	NZ_CABWXX010000729.1
Shigella flexneri isolate IBESS449, whole genome shotgun sequence	Shigella flexneri	0.79	90.91	1059	NZ_CABWDN010000328.1
Enterobacter cloacae subsp. cloacae strain ST436:951358951 MIRA_rep_c685, whole genome shotgun sequence	Enterobacter cloacae subsp. cloacae	0.97	93.68	1060	NZ_LJEZ01000685.1
Klebsiella pneumoniae strain K45-67 contig86, whole genome shotgun sequence	Klebsiella pneumoniae	0.71	92.84	1072	NZ_LLWB01000250.1
Citrobacter freundii strain CF_15_ST_94 NODE_97_length_1074_cov_0.996991_ID_1944, whole genome shotgun sequence	Citrobacter freundii	0.98	90.78	1074	NZ_MDDA01000177.1
Klebsiella pneumoniae strain 4928STDY7071432, whole genome shotgun sequence	Klebsiella pneumoniae	0.78	93.42	1080	NZ_CABGOD010000038.1
Enterobacter kobei strain 121J9 121J9_S86_R1_contig_49, whole genome shotgun sequence	Enterobacter kobei	0.98	86.89	1081	NZ_QMCO01000049.1
Salmonella enterica subsp. enterica serovar Enteritidis strain HIY0044 NODE_46_length_1081_cov_1.827044, whole genome shotgun sequence	Salmonella enterica subsp. enterica serovar Enteritidis	0.71	94.48	1081	NZ_VCXY02000046.1
Citrobacter freundii strain ST62:944112508 MIRA_rep_c767, whole genome shotgun sequence	Citrobacter freundii	0.98	93.61	1085	NZ_LJEB01000762.1
Enterobacter hormaechei subsp. steigerwaltii strain SMART_1487 GCID_ENTES_00116_NODE_93.ctg_1, whole genome shotgun sequence	Enterobacter hormaechei subsp. steigerwaltii	0.97	95.24	1088	NZ_LRIQ01000118.1
Raoultella ornithinolytica strain YDC775_6 2_YDC_775-6_S45_R1_001_contig00240, whole genome shotgun sequence	Raoultella ornithinolytica	0.98	90.06	1097	NZ_RJTS01000214.1
Citrobacter freundii strain ST62:944112508 MIRA_rep_c832, whole genome shotgun sequence	Citrobacter freundii	0.82	94.75	1113	NZ_LJEB01000827.1
Pseudomonas aeruginosa strain HUM-288 PA3_E7_NODE_83_length_1114_cov_1.64128_ID_165, whole genome shotgun sequence	Pseudomonas aeruginosa	0.84	92.73	1114	NZ_RAEG01000015.1
Klebsiella pneumoniae strain 135 Scaffold_2.1, whole genome shotgun sequence	Klebsiella pneumoniae	0.81	91.97	1130	NZ_QXMV01000002.1
Citrobacter freundii strain ST62:944112508 MIRA_rep_c689, whole genome shotgun sequence	Citrobacter freundii	0.73	95.78	1139	NZ_LJEB01000685.1
Cronobacter sakazakii strain CS-61 Scaffold29, whole genome shotgun sequence	Cronobacter sakazakii	0.83	89.33	1154	NZ_QIRQ01000029.1
Klebsiella pneumoniae strain CRE24 NODE_73_length_1157_cov_2.22958, whole genome shotgun sequence	Klebsiella pneumoniae	0.75	97.03	1157	NZ_PXLA01000073.1
Salmonella enterica subsp. enterica serovar Uganda strain HIY0233 NODE_21_length_1161_cov_1.805609, whole genome shotgun sequence	Salmonella enterica subsp. enterica serovar Uganda	0.71	93.39	1161	NZ_VINT01000021.1
Klebsiella pneumoniae strain EuSCAPE_BE073, whole genome shotgun sequence	Klebsiella pneumoniae	0.64	97.6	1163	NZ_UJPL01000073.1
Salmonella enterica subsp. enterica serovar Senftenberg strain HIY0225 NODE_31_length_1168_cov_3.069164, whole genome shotgun sequence	Salmonella enterica subsp. enterica serovar Senftenberg	0.71	93.39	1168	NZ_VINX01000031.1
Salmonella enterica subsp. enterica serovar Senftenberg strain LASS Contig_113, whole genome shotgun sequence	Salmonella enterica subsp. enterica serovar Senftenberg	0.81	99.66	1174	NZ_NITT01000094.1
Enterobacter hormaechei subsp. xiangfangensis strain SMART_488 contig85, whole genome shotgun sequence	Enterobacter hormaechei subsp. xiangfangensis	0.69	93.98	1194	NZ_LPPY01000084.1
Klebsiella pneumoniae strain CFSAN044568 CFSAN044568_73, whole genome shotgun sequence	Klebsiella pneumoniae	0.76	91.49	1195	NZ_MAGI01000077.1
Citrobacter freundii strain ST62:944112508 MIRA_rep_c828, whole genome shotgun sequence	Citrobacter freundii	0.98	86.46	1196	NZ_LJEB01000823.1
Bullifex porci strain NM-380-WT-3C1 seq64, whole genome shotgun sequence	Bullifex porci	0.74	92.18	1198	NZ_VUNN01000064.1
Klebsiella michiganensis strain PO2731 PO2731_NODE_104.ctg_1, whole genome shotgun sequence	Klebsiella michiganensis	0.78	91.71	1205	NZ_NFVT01000007.1
Acinetobacter baumannii strain Abau553 553-redeposit_S2_R1__paired__contig_1289_consensus, whole genome shotgun sequence	Acinetobacter baumannii	0.72	94.43	1230	NZ_NRIG01001086.1
Citrobacter freundii strain ST62:944112508 MIRA_rep_c764, whole genome shotgun sequence	Citrobacter freundii	0.64	96.09	1230	NZ_LJEB01000759.1
Mycoplasma pneumoniae strain KPI-064 contig_57_1, whole genome shotgun sequence	Mycoplasma pneumoniae	0.64	95.88	1257	NZ_BLHA01000069.1
Klebsiella pneumoniae strain T38-P41-mcr3-tc NODE_60_length_1274_cov_0.950305_pilon, whole genome shotgun sequence	Klebsiella pneumoniae	0.92	91.23	1274	NZ_VIAF01000060.1
Enterobacter hormaechei strain UCI 35 adjbk-supercont1.7, whole genome shotgun sequence	Enterobacter hormaechei	0.98	90.06	1292	NZ_KI973138.1
Salmonella enterica subsp. enterica serovar Senftenberg strain HIY0164 NODE_23_length_1293_cov_2.084048, whole genome shotgun sequence	Salmonella enterica subsp. enterica serovar Senftenberg	0.98	86.35	1293	NZ_VCVG02000023.1
Klebsiella pneumoniae strain 4300STDY6470421, whole genome shotgun sequence	Klebsiella pneumoniae	0.71	93.23	1293	NZ_UFEK01000061.1
Shigella sp. FC1661 NODE_409, whole genome shotgun sequence	Shigella sp. FC1661	0.78	95.9	1299	NZ_MDGW01000343.1
Streptomyces sp. WAC01526 AA000092-770_WAC01526, whole genome shotgun sequence	Streptomyces sp. WAC01526	0.97	88.19	1308	NZ_VHQN01000770.1
Enterobacter cloacae strain DZ3-15B scaffold_145, whole genome shotgun sequence	Enterobacter cloacae	0.99	86.53	1316	NZ_QFLP01000143.1
Cronobacter sakazakii strain CS-64 Scaffold27, whole genome shotgun sequence	Cronobacter sakazakii	0.83	89.33	1317	NZ_QIRN01000027.1
Proteus mirabilis strain SC89 NODE_79_length_1333_cov_1.39411, whole genome shotgun sequence	Proteus mirabilis	0.72	95.71	1333	NZ_VDJF01000054.1
Collinsella sp. WCA1-178-WT-3 (M1) seq32, whole genome shotgun sequence	Collinsella sp. WCA1-178-WT-3 (M1)	0.71	93.23	1348	NZ_VUME01000032.1
Shigella boydii 08-0280 SB_08_0280_99, whole genome shotgun sequence	Shigella boydii 08-0280	0.72	98.05	1366	NZ_AMKA01000098.1
Klebsiella pneumoniae strain 40KXXI NODE_54_length_1428_cov_3.206514, whole genome shotgun sequence	Klebsiella pneumoniae	0.98	90.06	1368	NZ_JAAHBE010000054.1
Salmonella enterica subsp. enterica serovar Derby isolate ER1175, whole genome shotgun sequence	Salmonella enterica subsp. enterica serovar Derby	0.99	86.8	1372	NZ_CABWXX010000334.1
Salmonella enterica subsp. enterica serovar Braenderup strain NCTR730 NCTR_730_contig_21, whole genome shotgun sequence	Salmonella enterica subsp. enterica serovar Braenderup	0.98	86.73	1382	NZ_NQWW01000020.1
Salmonella enterica subsp. enterica serovar Derby isolate ER1175, whole genome shotgun sequence	Salmonella enterica subsp. enterica serovar Derby	0.98	86.41	1406	NZ_CABWXX010000423.1
Salmonella enterica subsp. enterica serovar Anatum strain HIY0079 NODE_56_length_1416_cov_9329.676493, whole genome shotgun sequence	Salmonella enterica subsp. enterica serovar Anatum	0.77	94.76	1416	NZ_VCXB02000056.1
Klebsiella pneumoniae strain EuSCAPE_IT226, whole genome shotgun sequence	Klebsiella pneumoniae	0.74	95.12	1421	NZ_UKSM01000082.1
Pseudomonas aeruginosa strain HUM-310 PA3_G9_NODE_112_length_1435_cov_1.05891_ID_223, whole genome shotgun sequence	Pseudomonas aeruginosa	0.98	92.01	1435	NZ_RABY01000125.1
Citrobacter freundii strain ST62:944112508 MIRA_rep_c656, whole genome shotgun sequence	Citrobacter freundii	0.8	95.29	1435	NZ_LJEB01000652.1
Salmonella enterica strain 345/14 345_14_CTCTCTAC-GTAAGGAG_r1_g_p-t-p_contig_154, whole genome shotgun sequence	Salmonella enterica	0.98	90.06	1435	NZ_RDPV01000154.1
Klebsiella pneumoniae strain 4300STDY6470439, whole genome shotgun sequence	Klebsiella pneumoniae	0.7	93.31	1446	NZ_UFGY01000033.1
Salmonella enterica subsp. enterica serovar Typhi strain M13 NODE_48_length_1461_cov_0.415292, whole genome shotgun sequence	Salmonella enterica subsp. enterica serovar Typhi	0.69	93.74	1461	NZ_JAEPKG010000052.1
Acinetobacter nosocomialis strain R34 PNE2064_S96_R1__paired__contig_294, whole genome shotgun sequence	Acinetobacter nosocomialis	0.72	94.43	1462	NZ_QKWD01000294.1
Klebsiella aerogenes strain sc19441634 NODE_58_length_1468_cov_2.83321, whole genome shotgun sequence	Klebsiella aerogenes	0.98	87.64	1468	NZ_JAFHQL010000058.1
Klebsiella pneumoniae strain T0181B.I-21 NODE_122_length_1478_cov_461.715, whole genome shotgun sequence	Klebsiella pneumoniae	0.78	92.88	1478	NZ_QYOR01000122.1
Klebsiella pneumoniae strain DLL7528 NODE96, whole genome shotgun sequence	Klebsiella pneumoniae	0.98	90.97	1480	NZ_PPSS01000095.1
Cronobacter sakazakii strain CS-6 Scaffold28, whole genome shotgun sequence	Cronobacter sakazakii	0.83	89.33	1480	NZ_QITC01000028.1
Cronobacter sakazakii strain CS-66 Scaffold25, whole genome shotgun sequence	Cronobacter sakazakii	0.83	89.33	1480	NZ_QIRL01000025.1
Cronobacter sakazakii strain CS-63 Scaffold28, whole genome shotgun sequence	Cronobacter sakazakii	0.83	89.33	1481	NZ_QIRO01000028.1
Citrobacter freundii strain CRE414 414C2013_contig000103, whole genome shotgun sequence	Citrobacter freundii	0.78	95.19	1503	NZ_SZQP01000103.1
Salmonella enterica subsp. enterica serovar Anatum strain HIY0183 NODE_44_length_1511_cov_6460.640896, whole genome shotgun sequence	Salmonella enterica subsp. enterica serovar Anatum	0.78	94.67	1511	NZ_VCUW02000044.1
Cronobacter sakazakii strain cro360A2 contig52, whole genome shotgun sequence	Cronobacter sakazakii	0.69	94.99	1517	NZ_MBRP01000052.1
Klebsiella pneumoniae strain O7VF_Kp O7VF_S14__contig_51, whole genome shotgun sequence	Klebsiella pneumoniae	0.97	94.4	1533	NZ_QQQH01000051.1
Klebsiella variicola strain EuSCAPE_RS096, whole genome shotgun sequence	Klebsiella variicola	0.78	92.9	1537	NZ_UKAO01000057.1
Citrobacter freundii strain Survcare188 NODE_62_length_1539_cov_2874.43, whole genome shotgun sequence	Citrobacter freundii	0.69	94.95	1539	NZ_JAFHYE010000062.1
Salmonella enterica subsp. enterica serovar Derby isolate ER1175, whole genome shotgun sequence	Salmonella enterica subsp. enterica serovar Derby	0.99	86.03	1544	NZ_CABWXX010000322.1
Enterobacter roggenkampii strain 1-RC-17-04134-1 RC_17_04184_1_S15_R1_001_contig00097, whole genome shotgun sequence	Enterobacter roggenkampii	0.99	86.53	1551	NZ_QRBU01000097.1
Citrobacter freundii strain ST62:944112508 MIRA_rep_c785, whole genome shotgun sequence	Citrobacter freundii	0.94	88.1	1556	NZ_LJEB01000780.1
Klebsiella pneumoniae strain FDAARGOS_444 plasmid unnamed	Klebsiella pneumoniae	0.71	94.89	1556	NZ_CP023940.1
Klebsiella pneumoniae strain KPM 20 NODE_99_length_1563_cov_1645.020891, whole genome shotgun sequence	Klebsiella pneumoniae	0.78	92.57	1563	NZ_JAEVHD010000099.1
Enterobacter hormaechei subsp. steigerwaltii strain SMART_1276 GCID_ENTES_00109_NODE_106.ctg_1, whole genome shotgun sequence	Enterobacter hormaechei subsp. steigerwaltii	0.97	93.82	1567	NZ_LRIX01000009.1
Salmonella enterica subsp. enterica serovar Anatum strain HIY0181 NODE_36_length_1575_cov_8912.046271, whole genome shotgun sequence	Salmonella enterica subsp. enterica serovar Anatum	0.78	94.67	1575	NZ_VCUX02000036.1
Enterobacter asburiae strain 1027_ECLO 797_1579_127843_779+,76+, whole genome shotgun sequence	Enterobacter asburiae	0.98	86.79	1579	NZ_JWFR01000356.1
Klebsiella pneumoniae strain EuSCAPE_IT085, whole genome shotgun sequence	Klebsiella pneumoniae	0.77	92.29	1586	NZ_UKOJ01000082.1
Mycobacterium tuberculosis strain OMICS/BPL/0118/20/SP NODE_70_length_1586_cov_2.396289, whole genome shotgun sequence	Mycobacterium tuberculosis	0.74	93.05	1586	NZ_JAIFSR010000070.1
Klebsiella quasipneumoniae strain KQM_44 NODE_85_length_1586_cov_318.934, whole genome shotgun sequence	Klebsiella quasipneumoniae	0.7	93.66	1586	NZ_JAAJSI010000085.1
Klebsiella oxytoca strain 4928STDY7071521, whole genome shotgun sequence	Klebsiella oxytoca	0.78	93.61	1590	NZ_CABGQR010000052.1
Citrobacter freundii strain ST62:944112508 MIRA_rep_c750, whole genome shotgun sequence	Citrobacter freundii	0.97	86.69	1599	NZ_LJEB01000745.1
Salmonella enterica subsp. enterica serovar Brandenburg strain CVM N45949 N45949_contig_7, whole genome shotgun sequence	Salmonella enterica subsp. enterica serovar Brandenburg	0.98	86.13	1602	NZ_LHHJ01000007.1
Klebsiella michiganensis isolate MGYG-HGUT-00093, whole genome shotgun sequence	Klebsiella michiganensis	0.78	92.9	1605	NZ_CABIZC010000041.1
Citrobacter freundii strain ST62:944112508 MIRA_rep_c776, whole genome shotgun sequence	Citrobacter freundii	0.69	94.95	1607	NZ_LJEB01000771.1
Acinetobacter baumannii strain Ab_12 AB12_S67_R1__paired__contig_356, whole genome shotgun sequence	Acinetobacter baumannii	0.72	94.43	1611	NZ_NJIB01000356.1
Klebsiella michiganensis isolate MGYG-HGUT-00093, whole genome shotgun sequence	Klebsiella michiganensis	0.78	92.88	1616	NZ_CABIZC010000040.1
Salmonella enterica strain NGUA-8_S8, whole genome shotgun sequence	Salmonella enterica	0.78	94.32	1622	NZ_BCOG01000123.1
Salmonella enterica subsp. enterica serovar Gallinarum strain FTA303 contig30.1, whole genome shotgun sequence	Salmonella enterica subsp. enterica serovar Gallinarum	0.98	87.73	1636	NZ_QZND01000030.1
Klebsiella pneumoniae strain EuSCAPE_IT346, whole genome shotgun sequence	Klebsiella pneumoniae	0.78	92.7	1642	NZ_UKYW01000029.1
Enterobacter cloacae complex sp. CH23B NODE_137_length_1646_cov_2.24292, whole genome shotgun sequence	Enterobacter cloacae complex sp. CH23B	0.78	95.52	1646	NZ_QFLQ01000137.1
Salmonella enterica subsp. enterica serovar Hadar strain BCW_1514 NODE_41_length_1655_cov_95.5867, whole genome shotgun sequence	Salmonella enterica subsp. enterica serovar Hadar	0.78	95.91	1655	NZ_MXPO01000041.1
Salmonella enterica subsp. enterica serovar Typhimurium str. DT104 strain H43 isolate H43, whole genome shotgun sequence	Salmonella enterica subsp. enterica serovar Typhimurium str. DT104	0.98	85.85	1657	NZ_CTAS01000059.1
Klebsiella pneumoniae strain VRCO0118, whole genome shotgun sequence	Klebsiella pneumoniae	0.78	92.88	1659	NZ_FWIT01000043.1
Klebsiella pneumoniae strain 2510 contig_162_1, whole genome shotgun sequence	Klebsiella pneumoniae	0.98	85.93	1661	NZ_RXKY01000194.1
Klebsiella pneumoniae strain KP5_C NODE_52_length_1663_cov_1.249369_pilon, whole genome shotgun sequence	Klebsiella pneumoniae	0.74	92.75	1663	NZ_WMNU01000052.1
Salmonella enterica subsp. enterica serovar Brandenburg strain CVM N47716 N47716_contig_6, whole genome shotgun sequence	Salmonella enterica subsp. enterica serovar Brandenburg	0.98	86.05	1663	NZ_LHJK01000006.1
Salmonella enterica subsp. enterica strain GDX96 contig21.1, whole genome shotgun sequence	Salmonella enterica subsp. enterica	0.98	87.5	1665	NZ_RHEJ01000021.1
Klebsiella pneumoniae strain SL54 contig74, whole genome shotgun sequence	Klebsiella pneumoniae	0.71	92.84	1669	NZ_QTKK01000073.1
Cronobacter sakazakii strain CS-17 Scaffold23, whole genome shotgun sequence	Cronobacter sakazakii	0.98	86.96	1670	NZ_QISV01000023.1
Salmonella enterica subsp. enterica serovar Panama strain Sal-4048 NODE_33_length_1683_cov_3.186164, whole genome shotgun sequence	Salmonella enterica subsp. enterica serovar Panama	0.98	85.93	1683	NZ_QLIB01000033.1
Klebsiella pneumoniae strain 648_KPNE 433_1684_99283, whole genome shotgun sequence	Klebsiella pneumoniae	0.78	92.88	1684	NZ_JUYR01000142.1
Klebsiella pneumoniae strain NOR5_16 NODE_17_length_1655_cov_1405.577637, whole genome shotgun sequence	Klebsiella pneumoniae	0.98	85.93	1685	NZ_SRJL01000013.1
Cronobacter sakazakii strain CS-38 Scaffold25, whole genome shotgun sequence	Cronobacter sakazakii	0.98	86.96	1700	NZ_QISH01000025.1
Salmonella enterica strain NGUA-15_S3, whole genome shotgun sequence	Salmonella enterica	0.76	94.02	1706	NZ_BCON01000206.1
Salmonella enterica subsp. enterica serovar Derby isolate ER1175, whole genome shotgun sequence	Salmonella enterica subsp. enterica serovar Derby	0.94	87.19	1713	NZ_CABWXX010000311.1
Citrobacter freundii strain ST62:944112508 MIRA_rep_c630, whole genome shotgun sequence	Citrobacter freundii	0.94	88.21	1714	NZ_LJEB01000627.1
Enterobacter hormaechei subsp. xiangfangensis strain SMART_803 contig59, whole genome shotgun sequence	Enterobacter hormaechei subsp. xiangfangensis	0.98	86.71	1715	NZ_LPPC01000055.1
Salmonella enterica subsp. enterica serovar Dublin strain CFSAN060517 LIB00021341__52, whole genome shotgun sequence	Salmonella enterica subsp. enterica serovar Dublin	0.78	94.47	1736	NZ_QBTT01000044.1
Enterobacter hormaechei strain UCI 36 adjbh-supercont1.10, whole genome shotgun sequence	Enterobacter hormaechei	0.98	90.06	1740	NZ_KI973122.1
Klebsiella pneumoniae strain KP-PSC5 scaffold295, whole genome shotgun sequence	Klebsiella pneumoniae	0.97	93.82	1743	NZ_BHZB01000295.1
Salmonella enterica subsp. enterica serovar Derby isolate ER1175, whole genome shotgun sequence	Salmonella enterica subsp. enterica serovar Derby	0.99	86.33	1747	NZ_CABWXX010000757.1
Klebsiella pneumoniae strain KP2_H NODE_48_length_1748_cov_1.698023_pilon, whole genome shotgun sequence	Klebsiella pneumoniae	0.97	88.12	1748	NZ_WMNV01000048.1
Elizabethkingia anophelis isolate Elizabethkingia endophytica JM-87, whole genome shotgun sequence	Elizabethkingia anophelis	0.94	89.26	1761	NZ_FLSU01000048.1
Klebsiella pneumoniae strain WUSM_KP_98 NODE_57_length_1766_cov_75.3973, whole genome shotgun sequence	Klebsiella pneumoniae	0.74	93.43	1766	NZ_QIVC01000057.1
Klebsiella pneumoniae strain EuSCAPE_GR071, whole genome shotgun sequence	Klebsiella pneumoniae	0.77	91.09	1772	NZ_UISF01000056.1
Salmonella enterica strain NGUA-17_S5, whole genome shotgun sequence	Salmonella enterica	0.78	94.32	1773	NZ_BCOP01000049.1
Klebsiella pneumoniae strain SL49 contig82, whole genome shotgun sequence	Klebsiella pneumoniae	0.98	89.61	1777	NZ_QTKN01000081.1
Klebsiella pneumoniae strain EuSCAPE_IT006, whole genome shotgun sequence	Klebsiella pneumoniae	0.74	93.62	1777	NZ_UKRQ01000074.1
Salmonella enterica subsp. enterica serovar Agona strain HIY0082 NODE_53_length_1781_cov_1.802902, whole genome shotgun sequence	Salmonella enterica subsp. enterica serovar Agona	0.78	94.6	1781	NZ_VCXA02000053.1
Klebsiella pneumoniae strain CRE1202 1202K2016_contig000087, whole genome shotgun sequence	Klebsiella pneumoniae	0.78	93.97	1784	NZ_VABY01000087.1
Klebsiella pneumoniae strain 4300STDY6470447, whole genome shotgun sequence	Klebsiella pneumoniae	0.78	92.16	1784	NZ_UFHJ01000058.1
Klebsiella pneumoniae strain 1236_KOXY 1555_1788_234667_826_,...,660+, whole genome shotgun sequence	Klebsiella pneumoniae	0.95	89.78	1788	NZ_JVXP01000165.1
Klebsiella pneumoniae strain K45-67 contig15, whole genome shotgun sequence	Klebsiella pneumoniae	0.71	92.84	1791	NZ_LLWB01000057.1
Klebsiella pneumoniae strain 171J9 contig_00097, whole genome shotgun sequence	Klebsiella pneumoniae	0.97	93.82	1849	NZ_VUCW01000097.1
Citrobacter freundii strain 181 Scaffold133, whole genome shotgun sequence	Citrobacter freundii	1	96.91	1850	NZ_NEFB01000133.1
Salmonella enterica subsp. enterica strain SG 9R contig25, whole genome shotgun sequence	Salmonella enterica subsp. enterica	0.98	87.5	1852	NZ_RHEM01000025.1
Salmonella enterica strain BCW_5857 NODE_70_length_1853_cov_0.879661, whole genome shotgun sequence	Salmonella enterica	0.98	92.72	1853	NZ_MYIJ01000070.1
Enterobacter hormaechei subsp. xiangfangensis strain 35041 contig72, whole genome shotgun sequence	Enterobacter hormaechei subsp. xiangfangensis	0.74	93.42	1868	NZ_JZZK01000072.1
Klebsiella pneumoniae strain LKP817909 NODE_1_length_1828_cov_867.315674, whole genome shotgun sequence	Klebsiella pneumoniae	0.98	85.93	1876	NZ_PHFH01000001.1
Klebsiella pneumoniae strain SL33 contig77, whole genome shotgun sequence	Klebsiella pneumoniae	0.98	89.61	1881	NZ_QTKS01000076.1
Salmonella enterica subsp. enterica serovar 1,4,[5],12:i:- strain PNCS014881 plasmid pPNCS014881.4, complete sequence	Salmonella enterica subsp. enterica serovar 1	0.98	92.72	1888	NZ_CP044965.1
Klebsiella pneumoniae strain 738-3DZ2-22B NODE_61_length_1897_cov_4209.73, whole genome shotgun sequence	Klebsiella pneumoniae	0.78	95.52	1897	NZ_QFRE01000061.1
Klebsiella pneumoniae strain 3DZ2-3B NODE_546_length_1897_cov_5858.14, whole genome shotgun sequence	Klebsiella pneumoniae	0.78	95.52	1897	NZ_QFMH01000547.1
Klebsiella michiganensis strain 452_SSON 1180_1899_259429_162+,470_,828_, whole genome shotgun sequence	Klebsiella michiganensis	0.98	91.81	1899	NZ_JVGO01000016.1
Salmonella enterica subsp. enterica serovar Derby isolate ER1175, whole genome shotgun sequence	Salmonella enterica subsp. enterica serovar Derby	0.99	85.97	1902	NZ_CABWXX010000424.1
Salmonella enterica subsp. enterica serovar Heidelberg strain FSAN332CC SRR2088775.ctg000196, whole genome shotgun sequence	Salmonella enterica subsp. enterica serovar Heidelberg	0.98	90.06	1905	NZ_LIKS01000184.1
Cronobacter sakazakii strain CS-62 Scaffold27, whole genome shotgun sequence	Cronobacter sakazakii	0.92	89.33	1915	NZ_QIRP01000027.1
Citrobacter freundii strain CAV1857 plasmid pCAV1857-1916, complete sequence	Citrobacter freundii	0.97	93.82	1916	NZ_CP037741.1
Citrobacter freundii strain CAV1321 plasmid pCAV1321-1916, complete sequence	Citrobacter freundii	0.97	93.82	1916	NZ_CP011603.1
Klebsiella quasipneumoniae subsp. quasipneumoniae isolate SB1124, whole genome shotgun sequence	Klebsiella quasipneumoniae subsp. quasipneumoniae	0.98	90.06	1916	NZ_CAAHFU010000096.1
Klebsiella pneumoniae strain RHBSTW-00113 plasmid pRHBSTW-00113_7, complete sequence	Klebsiella pneumoniae	0.98	90.06	1916	NZ_CP056860.1
Klebsiella pneumoniae strain RHBSTW-00636 plasmid pRHBSTW-00636_9, complete sequence	Klebsiella pneumoniae	0.98	90.06	1916	NZ_CP056380.1
Klebsiella pneumoniae isolate INF277 plasmid 5, complete sequence	Klebsiella pneumoniae	0.98	90.06	1916	NZ_LR890208.1
Klebsiella pneumoniae isolate KSB2_2B-sc-2280339 plasmid 6, complete sequence	Klebsiella pneumoniae	0.98	90.06	1916	NZ_LR890348.1
Klebsiella pneumoniae isolate INF333 plasmid 4, complete sequence	Klebsiella pneumoniae	0.98	90.06	1916	NZ_LR890387.1
Klebsiella pneumoniae strain FDAARGOS_1306 plasmid unnamed2, complete sequence	Klebsiella pneumoniae	0.98	90.06	1916	NZ_CP070090.1
Klebsiella quasipneumoniae strain K7014 58_length=1917_depth=3.43x_circular=true, whole genome shotgun sequence	Klebsiella quasipneumoniae	0.97	93.82	1917	NZ_JACNPU010000058.1
Klebsiella quasipneumoniae strain K7028 71_length=1917_depth=2.95x_circular=true, whole genome shotgun sequence	Klebsiella quasipneumoniae	0.97	93.82	1917	NZ_JACNQE010000071.1
Klebsiella pneumoniae subsp. pneumoniae strain mS2H5 20, whole genome shotgun sequence	Klebsiella pneumoniae subsp. pneumoniae	0.97	93.82	1917	NZ_JAFFTH010000020.1
Enterobacter hormaechei strain AR_038 plasmid unnamed4, complete sequence	Enterobacter hormaechei	0.97	93.82	1917	NZ_CP030349.1
Klebsiella pneumoniae isolate INF321-sc-2280120 plasmid 9, complete sequence	Klebsiella pneumoniae	0.98	90.06	1917	NZ_LR890677.1
Klebsiella pneumoniae strain RHBSTW-00510 plasmid pRHBSTW-00510_9, complete sequence	Klebsiella pneumoniae	0.98	89.91	1917	NZ_CP056440.1
Klebsiella quasipneumoniae strain COL-Kpn81 contig_46, whole genome shotgun sequence	Klebsiella quasipneumoniae	0.97	93.97	1917	NZ_NCOH01000075.1
Klebsiella quasipneumoniae strain K7028 70_length=1919_depth=1.96x_circular=true, whole genome shotgun sequence	Klebsiella quasipneumoniae	0.98	89.06	1919	NZ_JACNQE010000070.1
Enterobacter asburiae strain CAV1043 plasmid pCAV1043-1919, complete sequence	Enterobacter asburiae	0.98	89.06	1919	NZ_CP011585.1
Klebsiella pneumoniae strain SKLX2891 WGC048086D_contig_31, whole genome shotgun sequence	Klebsiella pneumoniae	0.98	89.06	1919	NZ_LYWU01000026.1
Klebsiella pneumoniae strain CrB15i 130, whole genome shotgun sequence	Klebsiella pneumoniae	0.98	89.06	1919	NZ_SSBX01000130.1
Citrobacter freundii strain CB00195 CB00195_c0070, whole genome shotgun sequence	Citrobacter freundii	0.98	89.06	1919	NZ_JADVDV010000070.1
Citrobacter freundii strain YDC880 7, whole genome shotgun sequence	Citrobacter freundii	0.98	89.06	1919	NZ_JAAMQH010000007.1
Klebsiella pneumoniae strain MH15-258M, whole genome shotgun sequence	Klebsiella pneumoniae	0.98	90.06	1925	NZ_BFCS01000032.1
Klebsiella pneumoniae strain UMNturkey9 plasmid pUMNturkey9_1, whole genome shotgun sequence	Klebsiella pneumoniae	0.98	86.13	1933	NZ_CM003132.1
Salmonella enterica isolate STY120, whole genome shotgun sequence	Salmonella enterica	0.78	94.6	1938	NZ_OETJ01000116.1
Salmonella enterica isolate STY163, whole genome shotgun sequence	Salmonella enterica	0.78	94.6	1938	NZ_OEVL01000161.1
Salmonella enterica subsp. enterica serovar 4,12:i:- strain s03 scaffold_54, whole genome shotgun sequence	Salmonella enterica subsp. enterica serovar 4	0.79	92.38	1942	NZ_SPNR01000055.1
Klebsiella quasipneumoniae strain RHBSTW-00138 plasmid pRHBSTW-00138_12, complete sequence	Klebsiella quasipneumoniae	0.97	86.74	1943	NZ_CP058142.1
Enterobacter sp. MGH119 aetyY-supercont1.10, whole genome shotgun sequence	Enterobacter sp. MGH119	0.98	90.06	1944	NZ_KQ089938.1
Klebsiella pneumoniae strain 4928STDY7071556, whole genome shotgun sequence	Klebsiella pneumoniae	0.74	93.43	1945	NZ_CABGRR010000029.1
Streptomyces sp. WAC05374 substr. delta StrI AA000513-46_WAC05374, whole genome shotgun sequence	Streptomyces sp. WAC05374	0.98	92.3	1948	NZ_SMNP01000048.1
Acinetobacter baumannii strain CCBH27135 NODE_114_length_1955_cov_5.158096, whole genome shotgun sequence	Acinetobacter baumannii	0.81	92.32	1955	NZ_JAECTZ010000114.1
Enterobacter hormaechei subsp. xiangfangensis strain ND10 contig48, whole genome shotgun sequence	Enterobacter hormaechei subsp. xiangfangensis	0.98	88.89	1969	NZ_JTBZ02000048.1
Klebsiella pneumoniae strain P010F scaffold_000140, whole genome shotgun sequence	Klebsiella pneumoniae	0.98	90.06	1971	NZ_QFUN01000140.1
Klebsiella pneumoniae strain P111K BY scaffold_000119, whole genome shotgun sequence	Klebsiella pneumoniae	0.98	90.06	1973	NZ_QFTP01000119.1
Enterobacter hormaechei subsp. xiangfangensis strain ND23 contig131, whole genome shotgun sequence	Enterobacter hormaechei subsp. xiangfangensis	0.98	88.95	1973	NZ_JTCE02000131.1
Enterobacter hormaechei subsp. xiangfangensis strain ND20 contig43, whole genome shotgun sequence	Enterobacter hormaechei subsp. xiangfangensis	0.98	88.9	1973	NZ_JTCC02000043.1
Serratia marcescens strain C3-37 contig_62_1, whole genome shotgun sequence	Serratia marcescens	0.98	86.84	1979	NZ_SWHX01000069.1
Salmonella sp. SSDFZ54 plasmid pTB510, complete sequence	Salmonella sp. SSDFZ54	0.98	92.2	1986	NZ_CP034829.1
Salmonella enterica subsp. enterica serovar Schwarzengrund strain 06CEB13678SAL scaffold_41, whole genome shotgun sequence	Salmonella enterica subsp. enterica serovar Schwarzengrund	0.97	93.82	1990	NZ_LKJF01000037.1
Klebsiella pneumoniae strain KP1-349 KP1-349_c73_length_1993_cov_15170.816284, whole genome shotgun sequence	Klebsiella pneumoniae	0.98	90.06	1993	NZ_JAGTAB010000073.1
Klebsiella pneumoniae strain KP1-080 KP1-080_c69_length_1993_cov_9939.987474, whole genome shotgun sequence	Klebsiella pneumoniae	0.98	90.06	1993	NZ_JAGTAD010000069.1
Klebsiella pneumoniae strain N015.H-10 NODE_115_length_1993_cov_228.89, whole genome shotgun sequence	Klebsiella pneumoniae	0.98	90.06	1993	NZ_QYMD01000115.1
Xanthomonas citri pv. citri strain LN005-07 NODE_57_length_1993_cov_2.95929_ID_8681_1993, whole genome shotgun sequence	Xanthomonas citri pv. citri	0.98	90.06	1993	NZ_JAABFL010000323.1
Xanthomonas citri pv. citri strain LI070-01 NODE_58_length_1993_cov_5.61273_ID_10960_1993, whole genome shotgun sequence	Xanthomonas citri pv. citri	0.98	90.06	1993	NZ_JAABET010000877.1
Leptospira borgpetersenii serovar Ballum strain A4_Mm_MM351 NODE_79_length_1993_cov_21.077766, whole genome shotgun sequence	Leptospira borgpetersenii serovar Ballum	0.98	86.96	1993	NZ_JADDUV010000079.1
Leptospira borgpetersenii serovar Ballum strain A4_Ee_MM342 NODE_79_length_1993_cov_44.399791, whole genome shotgun sequence	Leptospira borgpetersenii serovar Ballum	0.98	86.96	1993	NZ_JADDUX010000079.1
Enterobacter hormaechei subsp. steigerwaltii strain KPCRETH17 NODE_106_length_1994_cov_124.829_ID_211.ctg_1, whole genome shotgun sequence	Enterobacter hormaechei subsp. steigerwaltii	0.97	93.82	1994	NZ_NPZP01000002.1
Salmonella enterica strain S37 S37_contig000038, whole genome shotgun sequence	Salmonella enterica	0.79	95.21	1994	NZ_JAECPD010000038.1
Klebsiella pneumoniae strain KP115_C NODE_125_length_1996_cov_3205.632238_pilon, whole genome shotgun sequence	Klebsiella pneumoniae	0.98	90.06	1996	NZ_WMLU01000125.1
Klebsiella pneumoniae strain DLL7528 NODE90, whole genome shotgun sequence	Klebsiella pneumoniae	0.98	89.06	1996	NZ_PPSS01000089.1
Klebsiella pneumoniae strain 9-77 NODE_47_length_1996_cov_599.979156, whole genome shotgun sequence	Klebsiella pneumoniae	0.98	88.92	1996	NZ_JAAFCK010000047.1
Klebsiella pneumoniae strain Z4157 contig-1000024, whole genome shotgun sequence	Klebsiella pneumoniae	0.98	90.99	1998	NZ_QBCA01000059.1
Raoultella ornithinolytica strain FDAARGOS_431 plasmid unnamed5, complete sequence	Raoultella ornithinolytica	0.98	86.84	1998	NZ_CP023891.1
Enterobacter ludwigii strain Y05 scaf_36, whole genome shotgun sequence	Enterobacter ludwigii	0.77	95.13	2001	NZ_JAASKD010000036.1
Citrobacter freundii strain RHB30-C03 plasmid pRHB30-C03_7, complete sequence	Citrobacter freundii	0.99	87.85	2001	NZ_CP057329.1
Enterobacter hormaechei strain SCEH020056 53, whole genome shotgun sequence	Enterobacter hormaechei	0.99	87.85	2001	NZ_RXQE01000053.1
Klebsiella pneumoniae strain K45-67 contig198, whole genome shotgun sequence	Klebsiella pneumoniae	0.71	92.84	2004	NZ_LLWB01000110.1
Klebsiella pneumoniae strain EuSCAPE_ES204, whole genome shotgun sequence	Klebsiella pneumoniae	0.98	90.06	2009	NZ_ULDB01000085.1
Klebsiella pneumoniae strain EuSCAPE_IT225, whole genome shotgun sequence	Klebsiella pneumoniae	0.98	90.06	2009	NZ_UKSP01000094.1
Klebsiella pneumoniae strain k2370, whole genome shotgun sequence	Klebsiella pneumoniae	0.98	90.06	2009	NZ_FLGP01000095.1
Klebsiella pneumoniae strain EuSCAPE_PT092, whole genome shotgun sequence	Klebsiella pneumoniae	0.98	90.06	2009	NZ_UIXF01000126.1
Klebsiella pneumoniae strain EuSCAPE_UK084, whole genome shotgun sequence	Klebsiella pneumoniae	0.98	90.06	2010	NZ_UJAS01000080.1
Klebsiella quasipneumoniae strain MGH123 aeush-supercont1.12, whole genome shotgun sequence	Klebsiella quasipneumoniae	0.98	90.06	2011	NZ_KQ089585.1
Klebsiella pneumoniae strain Kpn04 NODE_104_length_2011_cov_105.092380, whole genome shotgun sequence	Klebsiella pneumoniae	0.98	90.2	2011	NZ_JADOCU010000104.1
Klebsiella pneumoniae strain EuSCAPE_RS025, whole genome shotgun sequence	Klebsiella pneumoniae	0.98	89.06	2012	NZ_UJBW01000051.1
Klebsiella pneumoniae strain ZKP170 isolate ZKP170, whole genome shotgun sequence	Klebsiella pneumoniae	0.74	92.12	2012	NZ_CABWWF010000085.1
Klebsiella pneumoniae strain k1424, whole genome shotgun sequence	Klebsiella pneumoniae	0.98	90.06	2013	NZ_FLBN01000110.1
Klebsiella pneumoniae strain k787, whole genome shotgun sequence	Klebsiella pneumoniae	0.98	90.06	2014	NZ_FLED01000041.1
Salmonella enterica isolate STY56, whole genome shotgun sequence	Salmonella enterica	0.98	92.72	2015	NZ_OEXZ01000080.1
Salmonella enterica isolate STY36, whole genome shotgun sequence	Salmonella enterica	0.98	92.72	2015	NZ_OEXH01000091.1
Klebsiella pneumoniae strain k554, whole genome shotgun sequence	Klebsiella pneumoniae	0.98	90.06	2015	NZ_FLHJ01000083.1
Klebsiella pneumoniae strain k446, whole genome shotgun sequence	Klebsiella pneumoniae	0.98	89.06	2016	NZ_FLDH01000043.1
Klebsiella pneumoniae subsp. pneumoniae strain 3189STDY5864883, whole genome shotgun sequence	Klebsiella pneumoniae subsp. pneumoniae	0.98	89.06	2016	NZ_FXQY01000062.1
Klebsiella pneumoniae subsp. pneumoniae strain 3189STDY5864819, whole genome shotgun sequence	Klebsiella pneumoniae subsp. pneumoniae	0.98	89.06	2017	NZ_FXSF01000042.1
Salmonella sp. S114-49411 NODE_47_length_2020_cov_508.612, whole genome shotgun sequence	Salmonella sp. S114-49411	0.77	94.76	2020	NZ_WPKD01000047.1
Salmonella sp. SSDFZ54 plasmid pTB509, complete sequence	Salmonella sp. SSDFZ54	0.98	86.71	2020	NZ_CP034828.1
Enterobacter kobei strain IB2020 plasmid pIB2020_S, complete sequence	Enterobacter kobei	0.98	86.71	2020	NZ_CP059486.1
Citrobacter braakii strain NUITM-VC3 contig00081, whole genome shotgun sequence	Citrobacter braakii	0.98	89.06	2022	NZ_BPFM01000081.1
Enterobacter hormaechei strain E6 contig00073, whole genome shotgun sequence	Enterobacter hormaechei	0.98	89.06	2022	NZ_JADIXG010000073.1
Klebsiella pneumoniae strain k809, whole genome shotgun sequence	Klebsiella pneumoniae	0.98	90.06	2027	NZ_FLII01000040.1
Salmonella enterica subsp. enterica strain CFSAN058543 SRR6919291_NODE_39, whole genome shotgun sequence	Salmonella enterica subsp. enterica	0.98	87.35	2027	NZ_QAPY01000039.1
Klebsiella variicola strain k1148, whole genome shotgun sequence	Klebsiella variicola	0.98	89.2	2028	NZ_FLHG01000074.1
Klebsiella pneumoniae strain AK_800 AK-800_NODE_73.ctg_1, whole genome shotgun sequence	Klebsiella pneumoniae	0.74	92.01	2028	NZ_NFYS01000083.1
Klebsiella sp. 10982 contig_10982_191, whole genome shotgun sequence	Klebsiella sp. 10982	0.78	93.24	2035	NZ_AKYX01000191.1
Enterococcus faecalis strain BIRD-62 NODE_780_length_2037_cov_3.42816_ID_1559, whole genome shotgun sequence	Enterococcus faecalis	0.98	92.33	2037	NZ_JACZBY010000019.1
Vibrio vulnificus strain VA-WGS-18049 NODE_60_length_2038_cov_2.403977, whole genome shotgun sequence	Vibrio vulnificus	0.97	90.57	2038	NZ_RHHG01000060.1
Siccibacter turicensis LMG 23730 strain LMG23730T contig075, whole genome shotgun sequence	Siccibacter turicensis LMG 23730	0.99	88.11	2039	NZ_AWFZ01000039.1
Klebsiella pneumoniae strain VRCO0048, whole genome shotgun sequence	Klebsiella pneumoniae	0.98	90.06	2041	NZ_FWIW01000071.1
Klebsiella pneumoniae strain EuSCAPE_HR082, whole genome shotgun sequence	Klebsiella pneumoniae	0.78	94.32	2042	NZ_UJMT01000057.1
Klebsiella pneumoniae strain EuSCAPE_HR106, whole genome shotgun sequence	Klebsiella pneumoniae	0.78	94.32	2042	NZ_UISM01000054.1
Klebsiella pneumoniae strain EuSCAPE_HR084, whole genome shotgun sequence	Klebsiella pneumoniae	0.78	94.32	2042	NZ_UJMX01000061.1
Klebsiella pneumoniae strain EuSCAPE_HR027, whole genome shotgun sequence	Klebsiella pneumoniae	0.78	94.32	2042	NZ_UJLM01000028.1
Klebsiella pneumoniae strain EuSCAPE_HR083, whole genome shotgun sequence	Klebsiella pneumoniae	0.78	94.32	2042	NZ_UJMU01000056.1
Citrobacter freundii complex sp. CFNIH6 NODE_91, whole genome shotgun sequence	Citrobacter freundii complex sp. CFNIH6	0.98	90.06	2043	NZ_PQLG01000091.1
Klebsiella pneumoniae strain Kpn25 NODE_1262_length_2043_cov_198.354906, whole genome shotgun sequence	Klebsiella pneumoniae	0.98	90.06	2043	NZ_JADODO010000133.1
Klebsiella pneumoniae strain KpWT NODE_90_length_2043_cov_690.776096, whole genome shotgun sequence	Klebsiella pneumoniae	0.98	90.06	2043	NZ_QWVW01000090.1
Klebsiella michiganensis strain IS1015-72 NODE_80_length_2043_cov_141.369_ID_9102, whole genome shotgun sequence	Klebsiella michiganensis	0.98	90.06	2043	NZ_QDDS01000080.1
Klebsiella pneumoniae strain Kpn24 NODE_95_length_2043_cov_219.037056, whole genome shotgun sequence	Klebsiella pneumoniae	0.97	89.93	2043	NZ_JADODN010000095.1
Enterobacter cloacae strain GEO_23_Down_A NODE_168_length_2044_cov_283.195, whole genome shotgun sequence	Enterobacter cloacae	0.97	93.82	2044	NZ_QKPI01000168.1
Enterobacter cloacae strain GEO_30_Eff_A NODE_87_length_2044_cov_530.931, whole genome shotgun sequence	Enterobacter cloacae	0.97	93.82	2044	NZ_QKPE01000087.1
Klebsiella quasipneumoniae strain Kpn11 NODE_92_length_2044_cov_4.633803, whole genome shotgun sequence	Klebsiella quasipneumoniae	0.98	90.06	2044	NZ_JADODA010000092.1
Klebsiella pneumoniae strain Kpn19 NODE_895_length_2044_cov_76.620762, whole genome shotgun sequence	Klebsiella pneumoniae	0.98	90.06	2044	NZ_JADODI010000393.1
Enterobacter hormaechei strain 20712 NODE_70_length_2044_cov_201.122, whole genome shotgun sequence	Enterobacter hormaechei	0.98	90.06	2044	NZ_QLNR01000070.1
Klebsiella pneumoniae strain 2262 NODE_63_length_2045_cov_1540.322732, whole genome shotgun sequence	Klebsiella pneumoniae	0.98	89.7	2045	NZ_JAAKYH010000063.1
Hymenobacter wooponensis strain JCM 19491 NODE_26_length_2046_cov_9.465868, whole genome shotgun sequence	Hymenobacter wooponensis	0.98	89.06	2046	NZ_SRKZ01000018.1
Klebsiella pneumoniae strain EN5199 NODE_76_length_2046_cov_584.091_pilon_SHARMI-811, whole genome shotgun sequence	Klebsiella pneumoniae	0.98	89.06	2046	NZ_VSLC01000076.1
Enterobacter cloacae strain GEO_49_Up_B NODE_76_length_2046_cov_54.3153, whole genome shotgun sequence	Enterobacter cloacae	0.98	89.06	2046	NZ_QKOL01000076.1
Salmonella enterica subsp. enterica serovar 4,[5],12:i:- strain F65H1 NODE_52_length_2046_cov_662.687, whole genome shotgun sequence	Salmonella enterica subsp. enterica serovar 4	0.98	89.06	2046	NZ_QBHD01000052.1
Salmonella enterica subsp. enterica serovar 4,[5],12:i:- strain F72H1 NODE_49_length_2046_cov_564.819, whole genome shotgun sequence	Salmonella enterica subsp. enterica serovar 4	0.98	89.06	2046	NZ_QBHJ01000049.1
Salmonella enterica subsp. enterica serovar 4,[5],12:i:- strain F65H3 NODE_70_length_2046_cov_316.793, whole genome shotgun sequence	Salmonella enterica subsp. enterica serovar 4	0.98	89.06	2046	NZ_QBHF01000070.1
Salmonella enterica subsp. enterica serovar 4,[5],12:i:- strain F64H3 NODE_93_length_2046_cov_221.282, whole genome shotgun sequence	Salmonella enterica subsp. enterica serovar 4	0.98	89.06	2046	NZ_QBHC01000093.1
Salmonella enterica subsp. enterica serovar 4,[5],12:i:- strain F65H2 NODE_85_length_2046_cov_315.56, whole genome shotgun sequence	Salmonella enterica subsp. enterica serovar 4	0.98	91.8	2046	NZ_QBHE01000085.1
Salmonella enterica subsp. enterica serovar 4,[5],12:i:- strain F64H1 NODE_53_length_2046_cov_340.576, whole genome shotgun sequence	Salmonella enterica subsp. enterica serovar 4	0.98	92.62	2046	NZ_QBHA01000053.1
Salmonella enterica subsp. enterica serovar 4,[5],12:i:- strain F72H3 NODE_109_length_2046_cov_96.6665, whole genome shotgun sequence	Salmonella enterica subsp. enterica serovar 4	0.98	88.38	2046	NZ_QBHL01000109.1
Salmonella enterica subsp. enterica serovar 4,[5],12:i:- strain F73C1 NODE_70_length_2046_cov_219.985, whole genome shotgun sequence	Salmonella enterica subsp. enterica serovar 4	0.98	97.71	2046	NZ_QBHM01000070.1
Acinetobacter baumannii strain 4300STDY7045759, whole genome shotgun sequence	Acinetobacter baumannii	0.78	95.9	2048	NZ_UFJY01000018.1
Klebsiella pneumoniae strain VRCO0415, whole genome shotgun sequence	Klebsiella pneumoniae	0.98	90.06	2049	NZ_FWMQ01000049.1
Klebsiella pneumoniae strain VRCO0412, whole genome shotgun sequence	Klebsiella pneumoniae	0.98	90.06	2049	NZ_FWMK01000047.1
Vibrio cyclitrophicus strain I3M07 I3M07_I3M07_contig_31, whole genome shotgun sequence	Vibrio cyclitrophicus	1	100	2052	NZ_JAHKPB010000025.1
Klebsiella pneumoniae strain VRCO0414, whole genome shotgun sequence	Klebsiella pneumoniae	0.98	90.06	2052	NZ_FWMN01000053.1
Klebsiella pneumoniae strain VRCO0413, whole genome shotgun sequence	Klebsiella pneumoniae	0.98	90.06	2052	NZ_FWMS01000051.1
Klebsiella quasipneumoniae strain 18082000140 NODE_51_length_2053_cov_224.808, whole genome shotgun sequence	Klebsiella quasipneumoniae	0.98	86.17	2053	NZ_JAGWFJ010000051.1
Enterobacter hormaechei strain s31052 contig6, whole genome shotgun sequence	Enterobacter hormaechei	0.7	93.6	2054	NZ_SHNY01000006.1
Klebsiella pneumoniae strain VRCO0416, whole genome shotgun sequence	Klebsiella pneumoniae	0.98	90.06	2061	NZ_FWMJ01000046.1
Klebsiella pneumoniae strain 4928STDY7387792, whole genome shotgun sequence	Klebsiella pneumoniae	0.98	90.06	2065	NZ_CABHFQ010000069.1
Klebsiella pneumoniae strain 5012STDY7312684, whole genome shotgun sequence	Klebsiella pneumoniae	0.98	89.91	2067	NZ_CAAGYT010000056.1
Klebsiella pneumoniae strain 5012STDY7312587, whole genome shotgun sequence	Klebsiella pneumoniae	0.98	89.06	2068	NZ_CAAGVZ010000072.1
Salmonella enterica subsp. enterica serovar Anatum strain HIY0060 NODE_51_length_2070_cov_3072.290273, whole genome shotgun sequence	Salmonella enterica subsp. enterica serovar Anatum	0.78	94.6	2070	NZ_VCXM02000051.1
Salmonella enterica subsp. enterica serovar Anatum strain HIY0051 NODE_42_length_2070_cov_3853.230571, whole genome shotgun sequence	Salmonella enterica subsp. enterica serovar Anatum	0.78	94.6	2070	NZ_VCXS02000042.1
Salmonella enterica subsp. enterica serovar Anatum strain HIY0055 NODE_34_length_2070_cov_2049.642820, whole genome shotgun sequence	Salmonella enterica subsp. enterica serovar Anatum	0.77	94.76	2070	NZ_VCXP02000034.1
Salmonella enterica subsp. enterica serovar Anatum strain HIY0059 NODE_37_length_2070_cov_3745.737519, whole genome shotgun sequence	Salmonella enterica subsp. enterica serovar Anatum	0.77	94.76	2070	NZ_VCXN02000037.1
Salmonella enterica subsp. enterica serovar Anatum strain HIY0078 NODE_132_length_2070_cov_6367.344828, whole genome shotgun sequence	Salmonella enterica subsp. enterica serovar Anatum	0.77	94.71	2070	NZ_VCXC02000132.1
Klebsiella quasipneumoniae strain 5012STDY7312692, whole genome shotgun sequence	Klebsiella quasipneumoniae	0.97	93.63	2071	NZ_CAAGYW010000043.1
Enterobacter sp. SECR19-1250 Scaffold_237, whole genome shotgun sequence	Enterobacter sp. SECR19-1250	0.98	86.85	2073	NZ_JACASJ010000237.1
Franconibacter pulveris LMG 24059 strain LMG24059 contig205, whole genome shotgun sequence	Franconibacter pulveris LMG 24059	0.98	86.29	2073	NZ_AWFY01000076.1
Klebsiella sp. RHBSTW-00215 plasmid pRHBSTW-00215_9, whole genome shotgun sequence	Klebsiella sp. RHBSTW-00215	1	100	2075	NZ_JABXQS010000009.1
Lelliottia sp. RWM.1 NODE_114_length_2075_cov_1739.900901, whole genome shotgun sequence	Lelliottia sp. RWM.1	0.97	93.82	2075	NZ_WLVC01000114.1
Klebsiella quasipneumoniae strain VRCO0026, whole genome shotgun sequence	Klebsiella quasipneumoniae	0.97	93.82	2078	NZ_FWIG01000078.1
Enterobacter hormaechei subsp. steigerwaltii strain SMART_312 contig92, whole genome shotgun sequence	Enterobacter hormaechei subsp. steigerwaltii	0.78	95.2	2080	NZ_LPQJ01000092.1
Klebsiella pneumoniae strain GEO_28_Up_A NODE_77_length_2096_cov_122.314, whole genome shotgun sequence	Klebsiella pneumoniae	0.79	100	2096	NZ_QKPF01000077.1
Klebsiella pneumoniae strain FDAARGOS_1323 plasmid unnamed6	Klebsiella pneumoniae	0.78	92.88	2107	NZ_CP069880.1
Salmonella enterica subsp. enterica serovar Derby strain HIY0327 NODE_112_length_2110_cov_683.979829, whole genome shotgun sequence	Salmonella enterica subsp. enterica serovar Derby	0.88	91.18	2110	NZ_VCTE02000112.1
Raoultella planticola strain 4928STDY7071414, whole genome shotgun sequence	Raoultella planticola	0.98	89.97	2112	NZ_CABGNG010000076.1
Serratia sp. SSNIH3 NODE_46, whole genome shotgun sequence	Serratia sp. SSNIH3	0.98	86.84	2125	NZ_PQJT01000046.1
Serratia sp. SSNIH4 NODE_50, whole genome shotgun sequence	Serratia sp. SSNIH4	0.98	86.93	2125	NZ_PQJU01000050.1
Salmonella enterica subsp. enterica serovar Cerro str. CFSAN001690 contig00049, whole genome shotgun sequence	Salmonella enterica subsp. enterica serovar Cerro str. CFSAN001690	0.98	86.8	2131	NZ_AYUU01000049.1
Salmonella enterica subsp. enterica serovar Cerro str. CFSAN001692 contig00057, whole genome shotgun sequence	Salmonella enterica subsp. enterica serovar Cerro str. CFSAN001692	0.98	86.8	2131	NZ_AYUS01000057.1
Salmonella enterica subsp. enterica serovar Cerro str. CFSAN001697 contig00053, whole genome shotgun sequence	Salmonella enterica subsp. enterica serovar Cerro str. CFSAN001697	0.98	86.8	2131	NZ_AYUR01000053.1
Salmonella enterica subsp. enterica serovar Cerro str. CFSAN001691 contig00047, whole genome shotgun sequence	Salmonella enterica subsp. enterica serovar Cerro str. CFSAN001691	0.97	86.88	2132	NZ_AYUT01000047.1
Enterobacter asburiae strain 995_ECLO 656_2134_358372_202+,...,638_, whole genome shotgun sequence	Enterobacter asburiae	0.98	86.79	2134	NZ_JUKN01000189.1
Citrobacter freundii strain 109A5 109A5_S98_R1__paired__contig_10, whole genome shotgun sequence	Citrobacter freundii	0.98	92.19	2135	NZ_RZVR01000010.1
Klebsiella pneumoniae strain VRCO0117, whole genome shotgun sequence	Klebsiella pneumoniae	0.97	93.03	2141	NZ_FWIU01000078.1
Vogesella mureinivorans strain 389 NODE_43_length_2143_cov_5.334139, whole genome shotgun sequence	Vogesella mureinivorans	0.98	90.06	2143	NZ_VMTV02000305.1
Salmonella enterica subsp. enterica serovar Kentucky strain CFSAN011775 contig_29, whole genome shotgun sequence	Salmonella enterica subsp. enterica serovar Kentucky	0.81	91.77	2144	NZ_LOBF01000124.1
Klebsiella pneumoniae strain TUM14110 sequence049, whole genome shotgun sequence	Klebsiella pneumoniae	1	100	2148	NZ_BIKJ01000049.1
Klebsiella pneumoniae subsp. pneumoniae KpQ3 K1_1000009, whole genome shotgun sequence	Klebsiella pneumoniae subsp. pneumoniae KpQ3	0.78	95.38	2153	NZ_JH930407.1
Klebsiella pneumoniae subsp. pneumoniae KpQ24 00000119, whole genome shotgun sequence	Klebsiella pneumoniae subsp. pneumoniae KpQ24	0.78	95.38	2153	NZ_AWON01000119.1
Klebsiella pneumoniae subsp. pneumoniae KpQ15 00000071, whole genome shotgun sequence	Klebsiella pneumoniae subsp. pneumoniae KpQ15	0.78	95.52	2153	NZ_AWOM01000071.1
Enterobacter kobei strain VRES0273, whole genome shotgun sequence	Enterobacter kobei	0.96	92.77	2154	NZ_FKLS01000010.1
Salmonella enterica subsp. enterica serovar Senftenberg str. SS209, whole genome shotgun sequence	Salmonella enterica subsp. enterica serovar Senftenberg str. SS209	0.97	92.12	2154	NZ_CAGQ01000101.1
Klebsiella pneumoniae strain FDAARGOS_436 plasmid unnamed4, complete sequence	Klebsiella pneumoniae	0.98	93.01	2155	NZ_CP023906.1
Citrobacter freundii strain 149i8 149I8_S60_R1_contig_21, whole genome shotgun sequence	Citrobacter freundii	0.98	92.3	2155	NZ_JACYDH010000021.1
Citrobacter freundii strain 149i9 149I9_S61_R1_contig_34, whole genome shotgun sequence	Citrobacter freundii	0.98	92.3	2155	NZ_JACYDG010000034.1
Citrobacter freundii strain 137i2 137I2_S59_R1_contig_7, whole genome shotgun sequence	Citrobacter freundii	0.98	92.3	2155	NZ_JACYDK010000007.1
Citrobacter freundii strain 149j6 149J6_S64_R1_contig_52, whole genome shotgun sequence	Citrobacter freundii	0.98	92.3	2155	NZ_JACYDD010000052.1
Citrobacter freundii strain 164E10 164E10_S68_R1_(paired)_contig_73, whole genome shotgun sequence	Citrobacter freundii	0.98	92.3	2155	NZ_JACYDC010000073.1
Citrobacter freundii strain 064B7 064B7__Paired__contig_72, whole genome shotgun sequence	Citrobacter freundii	0.98	92.19	2155	NZ_RZVX01000072.1
Citrobacter freundii strain 137i5 137I5_S71_R1_contig_43, whole genome shotgun sequence	Citrobacter freundii	0.98	92.19	2155	NZ_JACYDJ010000043.1
Citrobacter freundii strain IDR1800045912-01-00 plasmid p1C2, complete sequence	Citrobacter freundii	0.98	92.19	2155	NZ_CP054300.1
Citrobacter freundii strain C2-03 contig_5_1, whole genome shotgun sequence	Citrobacter freundii	0.98	92.3	2155	NZ_SWFX01000006.1
Citrobacter freundii strain 064B9 064B9__paired__contig_29, whole genome shotgun sequence	Citrobacter freundii	0.98	92.3	2155	NZ_RZVZ01000029.1
Citrobacter freundii strain MGF016 MGF016_contig110, whole genome shotgun sequence	Citrobacter freundii	0.98	92.3	2155	NZ_SSCU01000110.1
Citrobacter freundii strain 116E2 116E2_S31_R1__paired__contig_76, whole genome shotgun sequence	Citrobacter freundii	0.97	92.22	2155	NZ_SETK01000076.1
Citrobacter freundii strain 064B8 064B8__paired__contig_24, whole genome shotgun sequence	Citrobacter freundii	0.97	92.68	2155	NZ_RZVY01000024.1
Citrobacter freundii strain 137i7 137I7_S70_R1_contig_39, whole genome shotgun sequence	Citrobacter freundii	0.79	93.32	2155	NZ_JACYDI010000039.1
Citrobacter freundii strain 149j5 149J5_S63_R1_contig_15, whole genome shotgun sequence	Citrobacter freundii	0.97	93.19	2155	NZ_JACYDE010000015.1
Citrobacter freundii strain 064C1 064C1__paired__contig_26, whole genome shotgun sequence	Citrobacter freundii	0.98	92.19	2157	NZ_RZWB01000026.1
Salmonella enterica subsp. enterica serovar Soerenga str. 695 SEES0695_149, whole genome shotgun sequence	Salmonella enterica subsp. enterica serovar Soerenga str. 695	0.98	92.19	2159	NZ_AOXZ01000182.1
Citrobacter freundii strain CB00101 CB00101_c0089, whole genome shotgun sequence	Citrobacter freundii	0.98	92.19	2161	NZ_JADVHA010000089.1
Citrobacter freundii strain 109A10 109A10_S95_R1__paired__contig_21, whole genome shotgun sequence	Citrobacter freundii	0.98	92.19	2161	NZ_SETM01000021.1
Klebsiella pneumoniae strain NJGLYY3598-CR NJGLYY3598_Scaffold50, whole genome shotgun sequence	Klebsiella pneumoniae	0.95	93.23	2168	NZ_RZMH01000050.1
Klebsiella pneumoniae strain k1566, whole genome shotgun sequence	Klebsiella pneumoniae	0.61	99.08	2170	NZ_FLJD01000106.1
Klebsiella pneumoniae strain EuSCAPE_ME004, whole genome shotgun sequence	Klebsiella pneumoniae	0.78	92.7	2171	NZ_UKQI01000056.1
Salmonella enterica subsp. enterica serovar Derby strain HIY0317 NODE_40_length_2171_cov_2061.388454, whole genome shotgun sequence	Salmonella enterica subsp. enterica serovar Derby	0.88	91.18	2171	NZ_VCTF02000040.1
Salmonella enterica subsp. enterica serovar Derby isolate ER1175, whole genome shotgun sequence	Salmonella enterica subsp. enterica serovar Derby	0.99	85.91	2174	NZ_CABWXX010000413.1
Klebsiella pneumoniae strain BD_DM_413 NODE_222_length_2175_cov_151.513_pilon, whole genome shotgun sequence	Klebsiella pneumoniae	0.98	90.06	2175	NZ_PKNC01000221.1
Enterobacter hormaechei strain s22586 contig8, whole genome shotgun sequence	Enterobacter hormaechei	0.79	92.38	2175	NZ_SHNU01000008.1
Klebsiella quasipneumoniae subsp. similipneumoniae strain mS2H7 14, whole genome shotgun sequence	Klebsiella quasipneumoniae subsp. similipneumoniae	0.79	92.2	2175	NZ_JAFFTI010000014.1
Klebsiella pneumoniae strain EuSCAPE_UK105, whole genome shotgun sequence	Klebsiella pneumoniae	0.78	93.95	2176	NZ_UJBD01000031.1
Salmonella enterica subsp. enterica serovar Typhimurium strain CFSAN068037 CFSAN068037_contig_68, whole genome shotgun sequence	Salmonella enterica subsp. enterica serovar Typhimurium	0.79	92.38	2178	NZ_PHIW01000066.1
Klebsiella pneumoniae strain EuSCAPE_DE008, whole genome shotgun sequence	Klebsiella pneumoniae	0.98	95.04	2184	NZ_UKLJ01000057.1
Salmonella enterica strain CVM 43805 43805_contig_26, whole genome shotgun sequence	Salmonella enterica	0.99	86.39	2195	NZ_JYRW01000026.1
Klebsiella pneumoniae subsp. pneumoniae strain KPCTRSRTH02 KPCTRSRTH02_contig_7, whole genome shotgun sequence	Klebsiella pneumoniae subsp. pneumoniae	0.78	95.52	2198	NZ_NQCT02000007.1
Cronobacter sakazakii strain cro2834C1 contig28, whole genome shotgun sequence	Cronobacter sakazakii	0.98	93.05	2199	NZ_NRMF01000028.1
Salmonella enterica strain CVM 43838 43838_contig_11, whole genome shotgun sequence	Salmonella enterica	0.77	93.65	2200	NZ_JYTD01000011.1
Cronobacter sakazakii NCIMB 8272 contig023, whole genome shotgun sequence	Cronobacter sakazakii NCIMB 8272	0.84	100	2208	NZ_AWFW01000019.1
Enterobacter roggenkampii strain 1-RC-17-04017 1_RC_17_04017_S23_R1_001_contig00118, whole genome shotgun sequence	Enterobacter roggenkampii	0.99	86.53	2209	NZ_QRBW01000118.1
Enterobacter cloacae strain Effluent_3 plasmid unnamed5, complete sequence	Enterobacter cloacae	0.99	86.53	2212	NZ_CP039317.1
Enterobacter cloacae strain Effluent_4 plasmid unnamed4, complete sequence	Enterobacter cloacae	0.99	86.53	2212	NZ_CP039310.1
Enterobacter kobei strain STW0522-60 plasmid pSTW0522-60-5, complete sequence	Enterobacter kobei	0.99	86.53	2214	NZ_AP022451.1
Salmonella enterica subsp. enterica serovar Schwarzengrund strain 2012CEB3592SAL scaffold_38, whole genome shotgun sequence	Salmonella enterica subsp. enterica serovar Schwarzengrund	0.97	93.82	2216	NZ_LKJL01000033.1
Enterobacter roggenkampii strain EC109 scaffold_72, whole genome shotgun sequence	Enterobacter roggenkampii	0.98	89.53	2216	NZ_JADRIS010000073.1
Klebsiella pneumoniae strain BA36541 46, whole genome shotgun sequence	Klebsiella pneumoniae	0.82	92.19	2222	NZ_JAAQSF010000046.1
Klebsiella pneumoniae strain EKP24 NODE_84_length_2225_cov_698.854_ID_167, whole genome shotgun sequence	Klebsiella pneumoniae	0.79	92.2	2225	NZ_JADWZN010000084.1
Citrobacter freundii strain 179I5 contig_00159, whole genome shotgun sequence	Citrobacter freundii	0.98	93.19	2227	NZ_JACYCN010000159.1
Klebsiella pneumoniae strain EuSCAPE_ES104, whole genome shotgun sequence	Klebsiella pneumoniae	0.99	86.03	2228	NZ_ULBF01000054.1
Pseudomonas aeruginosa strain HUM-312-D1 PA3_H9_NODE_85_length_2230_cov_3.53507_ID_169, whole genome shotgun sequence	Pseudomonas aeruginosa	0.98	92.33	2230	NZ_QZZT01000026.1
Citrobacter freundii strain 164F4 contig_00082, whole genome shotgun sequence	Citrobacter freundii	0.98	92.19	2230	NZ_JACYDA010000082.1
Citrobacter freundii strain 164F1 contig_0071, whole genome shotgun sequence	Citrobacter freundii	0.98	92.3	2230	NZ_JACYDB010000071.1
Citrobacter freundii strain 124G3 contig_00077, whole genome shotgun sequence	Citrobacter freundii	0.98	92.3	2230	NZ_JACYDL010000077.1
Citrobacter freundii strain 164F5 contig_00096, whole genome shotgun sequence	Citrobacter freundii	0.98	92.3	2230	NZ_JACYCZ010000096.1
Citrobacter freundii strain CF-15-2-29 NODE_76_length_2232_cov_332.252900, whole genome shotgun sequence	Citrobacter freundii	0.98	92.19	2232	NZ_JAIFPS010000076.1
Citrobacter freundii strain CF-16-61 NODE_66_length_2232_cov_236.965197, whole genome shotgun sequence	Citrobacter freundii	0.98	92.3	2232	NZ_JAIFOZ010000066.1
Citrobacter freundii strain 179H10 contig_00082, whole genome shotgun sequence	Citrobacter freundii	0.98	92.3	2232	NZ_JACYCR010000082.1
Citrobacter freundii strain 179I3 contig_00117, whole genome shotgun sequence	Citrobacter freundii	0.98	92.19	2232	NZ_JACYCP010000117.1
Enterobacter hormaechei subsp. steigerwaltii strain KPCRETH17 NODE_103_length_2232_cov_78.858_ID_205.ctg_1, whole genome shotgun sequence	Enterobacter hormaechei subsp. steigerwaltii	0.98	92.19	2232	NZ_NPZP01000133.1
Citrobacter freundii strain 179I4 contig_00111, whole genome shotgun sequence	Citrobacter freundii	0.89	92.8	2232	NZ_JACYCO010000111.1
Citrobacter freundii strain CF-15-61 NODE_62_length_2232_cov_604.172158, whole genome shotgun sequence	Citrobacter freundii	0.77	93.82	2232	NZ_JAIFQG010000062.1
Citrobacter freundii strain 179H5 contig_00098, whole genome shotgun sequence	Citrobacter freundii	0.98	92.84	2232	NZ_JACYCU010000098.1
Citrobacter freundii strain CF-14-50 NODE_66_length_2232_cov_766.388399, whole genome shotgun sequence	Citrobacter freundii	0.71	93.87	2232	NZ_JAIFQT010000066.1
Klebsiella pneumoniae strain 50627996 contig105, whole genome shotgun sequence	Klebsiella pneumoniae	0.79	92.38	2235	NZ_LNHP01000008.1
Salmonella enterica strain PS01 Contig_7, whole genome shotgun sequence	Salmonella enterica	0.81	94.55	2235	NZ_LQZK01000110.1
Enterobacter hormaechei subsp. steigerwaltii strain SMART_599 contig67, whole genome shotgun sequence	Enterobacter hormaechei subsp. steigerwaltii	0.78	94.32	2238	NZ_LPPP01000066.1
Morganella morganii strain SCsl21 NODE_58_length_2241_cov_6.51479, whole genome shotgun sequence	Morganella morganii	0.78	95.03	2241	NZ_VDIE01000036.1
Salmonella enterica subsp. enterica serovar Senftenberg strain CFIAFB20170119 plasmid pGTAFD2016-MI-0253.3, complete sequence	Salmonella enterica subsp. enterica serovar Senftenberg	0.98	95.16	2244	NZ_CP039282.1
Salmonella enterica subsp. enterica serovar Senftenberg strain CFIAFB20170120 plasmid pGTAFD2016-MI-0253.3, complete sequence	Salmonella enterica subsp. enterica serovar Senftenberg	0.98	95.28	2244	NZ_CP038607.1
Salmonella enterica subsp. enterica serovar Senftenberg strain CFIAFB20170121 plasmid pGTAFD2016-MI-0253.3, complete sequence	Salmonella enterica subsp. enterica serovar Senftenberg	0.98	95.16	2244	NZ_CP038611.1
Salmonella enterica subsp. enterica serovar Worthington strain CDPH_C76 contig21, whole genome shotgun sequence	Salmonella enterica subsp. enterica serovar Worthington	0.98	86.99	2244	NZ_MTGQ01000021.1
Klebsiella pneumoniae strain EuSCAPE_EE005, whole genome shotgun sequence	Klebsiella pneumoniae	0.98	92.44	2246	NZ_UKBX01000049.1
Enterobacter hormaechei strain P049A SP scaffold_000485, whole genome shotgun sequence	Enterobacter hormaechei	0.78	92.53	2248	NZ_QFVC01000154.1
Enterobacter hormaechei strain ECL-16-74 NODE_68_length_2252_cov_151.626207, whole genome shotgun sequence	Enterobacter hormaechei	0.79	92.38	2252	NZ_JAIFOY010000068.1
Citrobacter freundii strain 1019002 NODE_241_length_2254_cov_871.864965_pilon, whole genome shotgun sequence	Citrobacter freundii	0.98	92.19	2254	NZ_RDWJ01000241.1
Salmonella enterica subsp. enterica serovar Cerro str. CFSAN001669 contig00065, whole genome shotgun sequence	Salmonella enterica subsp. enterica serovar Cerro str. CFSAN001669	0.97	86.88	2254	NZ_AYVC01000065.1
Klebsiella variicola strain Y10 scaf_35, whole genome shotgun sequence	Klebsiella variicola	1	97.48	2255	NZ_JAASKI010000035.1
Klebsiella pneumoniae strain P008E L3 scaffold_000098, whole genome shotgun sequence	Klebsiella pneumoniae	0.78	92.88	2255	NZ_QFUU01000098.1
Klebsiella pneumoniae strain P008E L2 scaffold_000095, whole genome shotgun sequence	Klebsiella pneumoniae	0.78	92.88	2255	NZ_QFUV01000095.1
Klebsiella pneumoniae strain P008E M2 scaffold_000100, whole genome shotgun sequence	Klebsiella pneumoniae	0.78	92.88	2255	NZ_QFUS01000100.1
Klebsiella pneumoniae strain P008E M3 scaffold_000097, whole genome shotgun sequence	Klebsiella pneumoniae	0.78	92.88	2255	NZ_QFUR01000097.1
Salmonella enterica subsp. enterica serovar Cerro str. CFSAN001671 contig00050, whole genome shotgun sequence	Salmonella enterica subsp. enterica serovar Cerro str. CFSAN001671	0.98	86.8	2255	NZ_AYVA01000050.1
Salmonella enterica subsp. enterica serovar Cerro str. CFSAN001674 contig00061, whole genome shotgun sequence	Salmonella enterica subsp. enterica serovar Cerro str. CFSAN001674	0.98	86.8	2255	NZ_AYUY01000061.1
Salmonella enterica subsp. enterica serovar Cerro str. CFSAN001590 contig00049, whole genome shotgun sequence	Salmonella enterica subsp. enterica serovar Cerro str. CFSAN001590	0.97	86.88	2257	NZ_AYVD01000049.1
Salmonella enterica subsp. enterica serovar Cerro str. CFSAN001670 contig00053, whole genome shotgun sequence	Salmonella enterica subsp. enterica serovar Cerro str. CFSAN001670	0.97	86.88	2259	NZ_AYVB01000053.1
Salmonella enterica subsp. enterica serovar Cerro str. CFSAN001587 contig00050, whole genome shotgun sequence	Salmonella enterica subsp. enterica serovar Cerro str. CFSAN001587	0.98	86.8	2259	NZ_AYVG01000050.1
Klebsiella pneumoniae strain 4300STDY6470470, whole genome shotgun sequence	Klebsiella pneumoniae	0.71	92.84	2260	NZ_UFFW01000053.1
Salmonella enterica subsp. enterica serovar Cerro strain 87 scaffold42, whole genome shotgun sequence	Salmonella enterica subsp. enterica serovar Cerro	0.98	87.26	2264	NZ_LELI01000042.1
Enterobacter sp. MGH 14 plasmid unnamed8, complete sequence	Enterobacter sp. MGH 14	0.98	86.99	2264	NZ_CP072969.1
Salmonella enterica strain SA20104250 plasmid pSA20104250.3, complete sequence	Salmonella enterica	0.98	87.07	2264	NZ_CP030193.1
Salmonella enterica subsp. enterica serovar Schwarzengrund strain MDH-4 MDH4_trimmed__paired__contig_6, whole genome shotgun sequence	Salmonella enterica subsp. enterica serovar Schwarzengrund	0.98	86.99	2264	NZ_QZEQ01000006.1
Salmonella enterica subsp. enterica serovar Worthington strain CVM N45931 N45931_contig_19, whole genome shotgun sequence	Salmonella enterica subsp. enterica serovar Worthington	0.98	87.07	2264	NZ_LHGV01000019.1
Salmonella enterica subsp. enterica serovar Worthington strain CVM 33836 plasmid p33836-9, complete sequence	Salmonella enterica subsp. enterica serovar Worthington	0.98	87.07	2264	NZ_CP051337.1
Salmonella enterica subsp. enterica serovar Heidelberg str. 670102-5 SEEH1025_140, whole genome shotgun sequence	Salmonella enterica subsp. enterica serovar Heidelberg str. 670102-5	0.98	87.07	2264	NZ_AMMD01000081.1
Salmonella enterica subsp. enterica serovar Heidelberg str. 622737-21 SEEH3721_113, whole genome shotgun sequence	Salmonella enterica subsp. enterica serovar Heidelberg str. 622737-21	0.98	87.07	2264	NZ_AMMR01000093.1
Salmonella enterica subsp. enterica serovar Heidelberg str. 607309-34 SEEH0934_34, whole genome shotgun sequence	Salmonella enterica subsp. enterica serovar Heidelberg str. 607309-34	0.98	86.99	2264	NZ_AMLZ01000036.1
Salmonella enterica subsp. enterica serovar Bareilly str. ATCC 9115 SEEB9115_29, whole genome shotgun sequence	Salmonella enterica subsp. enterica serovar Bareilly str. ATCC 9115	0.98	87.07	2264	NZ_AOZN01000022.1
Salmonella enterica subsp. enterica serovar Schwarzengrund strain MDH-22 MDH22_contig_40, whole genome shotgun sequence	Salmonella enterica subsp. enterica serovar Schwarzengrund	0.98	87.26	2265	NZ_QZMQ01000040.1
Salmonella enterica subsp. enterica serovar Schwarzengrund strain MDH-12 MDH12_trimmed_contig_5, whole genome shotgun sequence	Salmonella enterica subsp. enterica serovar Schwarzengrund	0.98	87.35	2265	NZ_QZFE01000005.1
Salmonella enterica subsp. enterica serovar Schwarzengrund strain MDH-13 MDH13_trimmed_contig_3, whole genome shotgun sequence	Salmonella enterica subsp. enterica serovar Schwarzengrund	0.98	87.35	2265	NZ_QZFF01000003.1
Salmonella enterica subsp. enterica serovar Schwarzengrund strain MDH-23 MDH23_contig_4, whole genome shotgun sequence	Salmonella enterica subsp. enterica serovar Schwarzengrund	0.95	87.34	2265	NZ_QZFN01000004.1
Citrobacter sp. RHBSTW-00137 plasmid pRHBSTW-00137_5, complete sequence	Citrobacter sp. RHBSTW-00137	0.98	86.27	2265	NZ_CP056826.1
Salmonella enterica subsp. enterica serovar Worthington strain CVM N40374 N40374_contig_32, whole genome shotgun sequence	Salmonella enterica subsp. enterica serovar Worthington	0.93	94.55	2268	NZ_JYYI01000032.1
Salmonella enterica subsp. enterica serovar Worthington strain CVM N45406 N45406_contig_34, whole genome shotgun sequence	Salmonella enterica subsp. enterica serovar Worthington	0.98	86.99	2269	NZ_LHGK01000034.1
Klebsiella pneumoniae strain hkcpe160 26, whole genome shotgun sequence	Klebsiella pneumoniae	0.73	92.44	2271	NZ_JACSPK010000026.1
Klebsiella pneumoniae subsp. pneumoniae strain WRC21_AI1646P 48, whole genome shotgun sequence	Klebsiella pneumoniae subsp. pneumoniae	0.73	92.44	2271	NZ_JAHUYI010000048.1
Klebsiella pneumoniae subsp. pneumoniae strain WRC22_AI1646M 48, whole genome shotgun sequence	Klebsiella pneumoniae subsp. pneumoniae	0.73	92.44	2271	NZ_JAHUYJ010000048.1
Klebsiella pneumoniae subsp. pneumoniae strain ENT448 10, whole genome shotgun sequence	Klebsiella pneumoniae subsp. pneumoniae	0.76	91.49	2271	NZ_JADPQD010000010.1
Acinetobacter baumannii strain CCBH27135 NODE_109_length_2272_cov_4.221911, whole genome shotgun sequence	Acinetobacter baumannii	0.76	91.49	2272	NZ_JAECTZ010000109.1
Citrobacter freundii strain CB00162 CB00162_c0052, whole genome shotgun sequence	Citrobacter freundii	0.98	87.26	2275	NZ_JADVEV010000052.1
Enterobacter roggenkampii isolate enterobacter cloacae plasmid pEr983-4, complete sequence	Enterobacter roggenkampii	0.81	94.95	2275	NZ_CP060741.1
Salmonella enterica subsp. enterica serovar Derby isolate ER1175, whole genome shotgun sequence	Salmonella enterica subsp. enterica serovar Derby	0.99	85.89	2277	NZ_CABWXX010000401.1
Enterobacter hormaechei strain B768366 contig00052, whole genome shotgun sequence	Enterobacter hormaechei	0.98	92.72	2280	NZ_JAHYSL010000052.1
Klebsiella variicola strain EuSCAPE_ES230, whole genome shotgun sequence	Klebsiella variicola	0.98	86.11	2280	NZ_UJZX01000034.1
Salmonella enterica subsp. enterica serovar Bristol strain NCTC 9853 NODE_94_length_2281_cov_27.006_ID_7506, whole genome shotgun sequence	Salmonella enterica subsp. enterica serovar Bristol	0.98	92.76	2281	NZ_MWLY01000094.1
Salmonella enterica subsp. enterica serovar Daytona strain NCTC 7102 NODE_93_length_2281_cov_9.01161_ID_8714, whole genome shotgun sequence	Salmonella enterica subsp. enterica serovar Daytona	0.98	92.95	2281	NZ_MWLX01000093.1
Klebsiella pneumoniae strain COL-Kpn79 contig_25, whole genome shotgun sequence	Klebsiella pneumoniae	0.98	89.2	2281	NZ_NCOF01000027.1
Enterobacter hormaechei strain SCEH020080 70, whole genome shotgun sequence	Enterobacter hormaechei	0.98	89.2	2281	NZ_RXQF01000070.1
Enterobacter hormaechei subsp. steigerwaltii strain SMART_1488 GCID_ENTES_00117_NODE_64.ctg_1, whole genome shotgun sequence	Enterobacter hormaechei subsp. steigerwaltii	0.78	94.66	2285	NZ_LRIP01000067.1
Salmonella enterica strain CFSAN071990 CFSAN071990_23, whole genome shotgun sequence	Salmonella enterica	0.98	92.19	2286	NZ_QUVM01000023.1
Acinetobacter baumannii strain TUMA TUMATARIRI_S97_R1__paired__contig_130, whole genome shotgun sequence	Acinetobacter baumannii	0.72	94.43	2297	NZ_QKWG01000130.1
Salmonella enterica strain 14 contig_5, whole genome shotgun sequence	Salmonella enterica	0.97	97.12	2298	NZ_LWMD01000080.1
Salmonella enterica strain 09 Contig_53, whole genome shotgun sequence	Salmonella enterica	1	97.75	2299	NZ_LRVA01000053.1
Klebsiella pneumoniae strain MB361 NODE_60, whole genome shotgun sequence	Klebsiella pneumoniae	0.79	92.38	2302	NZ_LXRN01000221.1
Klebsiella pneumoniae strain CrB8i NODE_123_length_2302_cov_74.7609, whole genome shotgun sequence	Klebsiella pneumoniae	0.79	92.38	2302	NZ_SSCE01000123.1
Klebsiella pneumoniae strain CrA11ii NODE_79_length_2302_cov_169.006, whole genome shotgun sequence	Klebsiella pneumoniae	0.79	92.38	2302	NZ_SSCC01000079.1
Enterobacter cloacae strain GEO_33_Eff_A NODE_139_length_2302_cov_284.386, whole genome shotgun sequence	Enterobacter cloacae	0.79	92.38	2302	NZ_QKPC01000139.1
[truncated: 4,319 more rows]

## Sheet: CloDF13 in non-Bacillus
Description	Scientific Name	Query Coverage	Percentage Identity	Accession Length	Accession Number
[truncated: 4,991 more rows]

[truncated: 1 more sheets: pSC101 in non-Bacillus]
