# Supplementary material for: Efficient plasmid transfer via natural competence in a microbial co‐culture
Source: Mol Syst Biol. 2023 Jan 30;19(3):e11406. doi: 10.15252/msb.202211406 (PMC9996237; doi:10.15252/msb.202211406)
Supplement: Supplementary file 3 — Source Data for Figure 1 [file MSB-19-e11406-s007.zip › Figure 1.xls]

## Sheet: Figure 1
Fig 1B								Fig 1F
Bacteria (CFU/mL)	Hour	0	2	4	6	8		Transformation frequency
E. coli in monoculture	Biological replicate 1	18700000	241000000	1230000000	1610000000	1500000000		Control	EC MG1655-rfp	EC DH5α	DNA MG1655-rfp	DNA DH5α	EC+BS ∆comEC	EC+BS+DNase I
	Biological replicate 2	14300000	114000000	1180000000	1180000000	1490000000		Biological replicate 1	0.00117236	6.56e-07	9.53e-05	2.87e-06	0	0
E. coli in co-culture	Biological replicate 1	57000000	118000000	1150000000	1150000000	1770000000		Biological replicate 2	0.000455804	6.25e-07	5.79e-05	2.71e-06	0	0
	Biological replicate 2	40300000	149000000	1190000000	1200000000	1210000000		Biological replicate 3	0.000637062	2.31e-07	4.22e-05	3.65e-06	0	0
Fig 1C								Fig 1G
Bacteria (CFU/mL)	Hour	0	2	4	6	8		Initial E. coli OD	0.001	0.001	0.1	0.1
B. subtilis in monoculture	Biological replicate 1	25000000	92000000	510000000	750000000	790000000		Initial B. subtilis OD	0.001	0.1	0.001	0.1
	Biological replicate 2	20600000	78000000	380000000	430000000	550000000		HGT efficiency
B. subtilis in co-culture	Biological replicate 1	38700000	140000000	193000000	168000000	6000000		Biological replicate 1	7.79e-07	2.77e-05	1.29e-05	0.00117236
	Biological replicate 2	32200000	89000000	180000000	134000000	4000000		Biological replicate 2	6.45e-07	2.72e-05	0.0001221	0.000455804
Fig 1D								Biological replicate 3	7.65e-07	2.7e-05	8.99e-05	0.000637062
Plasmid eDNA (ng/mL)	Hour	0	2	4	6	8		Fig 1H
E. coli monoculture	Biological replicate 1	22.0955	59.0376	54.6984	57.7628	32.1393		Initial E. coli OD	0.001	0.001	0.1	0.1
	Biological replicate 2	28.4654	75.6005	75.0197	71.0371	39.9315		Initial B. subtilis OD	0.001	0.1	0.001	0.1
B. subtilis monoculture	Biological replicate 1	65.9094	179.574	379.522	313.754	298.417		Plasmid eDNA at 0 hr (ng/mL)
	Biological replicate 2	87.9251	190.666	309.236	332.197	306.306		Biological replicate 1	0.76	0.73	116.36	150.28
Co-culture	Biological replicate 1	66.1701	553.475	976.309	872.134	635.81		Biological replicate 2	0.73	0.86	122.31	136.28
	Biological replicate 2	61.8624	503.344	946.209	1016.02	585.577		Biological replicate 3	0.69	0.81	116.58	122.51
Fig 1E								Plasmid eDNA at 6 hr (ng/mL)
Transformation frequency	Hour	0	2	4	6	8		Biological replicate 1	159.6	74.43	455.31	2960.72
B. subtilis monoculture	Biological replicate 1	0	4.8913e-07	1.95098e-06	3e-06	4.05063e-06		Biological replicate 2	152.59	81.97	855.43	2996.32
	Biological replicate 2	0	1.28205e-06	2.90789e-06	3.95349e-06	4.72727e-06		Biological replicate 3	95.02	105.86	431.85	2221.98
Co-culture	Biological replicate 1	0	5.17857e-06	9.14508e-05	0.000127976	0.00233333		Fig 1I
	Biological replicate 2	0	8.25843e-06	8.58333e-05	0.000126119	0.001875		Initial E. coli OD	0.001	0.001	0.1	0.1
								Initial B. subtilis OD	0.001	0.1	0.001	0.1
								E. coli genomic eDNA at 0 hr (ng/mL)
								Biological replicate 1	1.54	1.78	159.67	169.37
								Biological replicate 2	1.63	1.57	135.36	146.78
								Biological replicate 3	0.92	1.61	158.49	172.51
								E. coli genomic eDNA at 6 hr (ng/mL)
								Biological replicate 1	233.07	406.18	394.55	1436.14
								Biological replicate 2	280.07	358.45	567.36	919.35
								Biological replicate 3	186.65	330.91	364.9	925.19
