# Supplementary material for: Efficient plasmid transfer via natural competence in a microbial co‐culture
Source: Mol Syst Biol. 2023 Jan 30;19(3):e11406. doi: 10.15252/msb.202211406 (PMC9996237; doi:10.15252/msb.202211406)
Supplement: Supplementary file 4 — Source Data for Figure 2 [file MSB-19-e11406-s003.zip › Figure 2.xls]

## Sheet: Figure 2
Fig 2A							Fig 2E
HGT efficiency							Plasmid eDNA at 6 hr (ng/mL)	E. coli monoculture	co-culture	E. coli monoculture	co-culture
Donor E. coli strain	MG1655-rfp	MG1655	MG1655 ∆recA	EC DH5α	DH5α+recA		Plasmid	pBB275		pUC19
Biological replicate 1	0.00117	0.000344	3.45e-06	6.56e-07	6.35e-05		Biological replicate 1	160.416	249.322	14.1591	41.9948
Biological replicate 2	0.000456	0.00045	3.39e-06	6.25e-07	9.6e-05		Biological replicate 2	123.722	340.888	15.6823	43.4
Biological replicate 3	0.000637	0.000821	3.13e-06	2.31e-07	0.000109		Biological replicate 3	124.077	217.293	14.0447	33.332
Fig 2B							Fig 2F
Donor E. coli strain	MG1655-rfp	MG1655	MG1655 ∆recA	EC DH5α	DH5α+recA		HGT efficiency	pBB275	pBB275(f1 ori deleted)
Plasmid eDNA at 0 hr (ng/mL)							Biological replicate 1	0.000337	1.05e-05
Biological replicate 1	150.28	30.9	0.64	0.42	5.71		Biological replicate 2	0.000463	4.17e-06
Biological replicate 2	136.28	19.53	0.73	0.47	6.37		Biological replicate 3	0.000278	1.02e-05
Biological replicate 3	122.51	31.52	0.8	0.37	7.61		Fig 2H
Plasmid eDNA at 6 hr (ng/mL)							Total homology length (bp)	242	952	5219
Biological replicate 1	2960.72	225.63	11.03	4.55	66.24		HGT efficiency in co-culture
Biological replicate 2	2996.32	364.09	12.26	6.38	62.87		Biological replicate 1	6.76e-06	0.00117	0.00087
Biological replicate 3	2221.98	266.07	10.9	4.58	55.09		Biological replicate 2	3.57e-06	0.000456	0.000831
Fig 2C							Biological replicate 3	1.03e-05	0.000637	0.000508
Donor E. coli strain	MG1655-rfp	MG1655	MG1655 ∆recA				Transformation frequency in B. subtilis monoculture
E. coli genomic eDNA at 0 hr (ng/mL)							Biological replicate 1	9.09e-09	2.87e-06	0.000366
Biological replicate 1	169.37	55.07	19.39				Biological replicate 2	2.21e-09	2.71e-06	0.000398
Biological replicate 2	146.78	87.38	16.89				Biological replicate 3	5.45e-09	3.65e-06	0.000278
Biological replicate 3	172.51	76.08	25.51				Fig 2I
E. coli genomic eDNA at 6 hr (ng/mL)							Total homology length (bp)	242	952	5219
Biological replicate 1	1436.14	564.27	111.3				HGT efficiency in co-culture (PY79)
Biological replicate 2	919.35	679.71	85.1				Biological replicate 1	2.07e-08	1.43e-06	1.19e-05
Biological replicate 3	925.19	838.67	89.06				Biological replicate 2	3.57e-08	3.57e-06	1.03e-05
Fig 2D							Biological replicate 3	2.82e-08	1.57e-06	9.14e-06
Percentage of GFP ON cells (%)							HGT efficiency in co-culture (168)
E. coli in monoculture	MG1655 ∆recA	MG1655	MG1655+pUC19	MG1655+pBB275	MG1655 ∆sulA RecA R38K		Biological replicate 1	3.06e-08	7.16e-07	1.54e-07
Biological replicate 1	0.634763	8.24848	18.4651	33.2198	81.8968		Biological replicate 2	1.85e-08	9.06e-07	1.66e-07
Biological replicate 2	0.633482	8.92151	17.9372	30.9405	82.7217		Biological replicate 3	1.04e-08	7.51e-07	2.12e-07
Biological replicate 3	0.681324	9.30871	18.1152	33.6724	83.3663		HGT efficiency in co-culture (natto)
							Biological replicate 1	0	0	2.5e-08
							Biological replicate 2	0	0	5.56e-08
							Biological replicate 3	0	0	2.5e-08
