# Supplementary material for: Efficient plasmid transfer via natural competence in a microbial co‐culture
Source: Mol Syst Biol. 2023 Jan 30;19(3):e11406. doi: 10.15252/msb.202211406 (PMC9996237; doi:10.15252/msb.202211406)
Supplement: Supplementary file 5 — Source Data for Figure 3 [file MSB-19-e11406-s005.zip › Figure 3.xls]

## Sheet: Figure 3
Fig 3B						Fig 3C						Fig 3I
IPTG (mM)	0	0.02	0.2	2		0 mM IPTG						Transformation frequency at 6 hr
B. subtilis (CFU/mL)						Hour	0	2	4	6		E. coli genotype for plasmid DNA	recA+	recA+	recA+	recA+	recA-	recA-
Biological replicate 1	190000000	350000000	420000000	1070000000		Plasmid eDNA (ng/mL)						E. coli gDNA (µg/mL)	1	0	0	0	0	0
Biological replicate 2	220000000	110000000	720000000	790000000		Biological replicate 1	40.05	190.44	300.63	419.42		IPTG (mM)	0	0	0.2	0	0.2	0
Biological replicate 3	140000000	410000000	690000000	730000000		Biological replicate 2	41.6	201.19	281.88	312.97		Biological replicate 1	1.25e-05	9.53e-05	1.89e-06	8.84e-05	1.85e-08	2e-07
E. coli (CFU/mL)						Biological replicate 3	43.86	206.52	278.84	428.73		Biological replicate 2	6.4e-06	5.79e-05	6.67e-07	6.32e-05	1.18e-08	4.76e-07
Biological replicate 1	117000000	27700000	1800000	7400000		E. coli genomic eDNA (ng/mL)						Biological replicate 3	1.64e-05	4.22e-05	1.79e-06	0.000113	3.57e-08	1.92e-07
Biological replicate 2	102000000	23900000	1400000	6900000		Biological replicate 1	50.93	174.55	214.42	317.92
Biological replicate 3	116000000	24200000	2000000	5100000		Biological replicate 2	85.07	180.92	297.76	327.54
Fig 3G						Biological replicate 3	89.07	227.67	249.9	340.15
IPTG (mM)	0	0.02	0.2	2		Fig 3D
HGT efficiency						0.02 mM IPTG
Biological replicate 1	0.000379	5.57e-05	1.31e-05	5.61e-05		Hour	0	2	4	6
Biological replicate 2	0.000416	0.000182	1.32e-05	8.29e-05		Plasmid eDNA (ng/mL)
Biological replicate 3	0.000307	8.17e-05	1.01e-05	6.78e-05		Biological replicate 1	57.7	259.13	372.62	2230.62
Fig 3H						Biological replicate 2	60.01	236.16	354.6	1841.28
IPTG (mM)	0	0.02	0.2	2		Biological replicate 3	47.69	166.97	339.35	1500.54
Transformant (CFU/mL)						E. coli genomic eDNA (ng/mL)
Biological replicate 1	72010	19495	5502	60027		Biological replicate 1	85.28	340.11	890.27	1629.54
Biological replicate 2	91520	20020	9504	65491		Biological replicate 2	119.74	234.33	819.67	1498.79
Biological replicate 3	42980	33497	6969	49494		Biological replicate 3	69.4	288.48	791.44	1122.91
						Fig 3E
						0.2 mM IPTG
						Hour	0	2	4	6
						Plasmid eDNA (ng/mL)
						Biological replicate 1	40.03	566.76	2861.6	270.47
						Biological replicate 2	31.35	547	3267.76	96.88
						Biological replicate 3	38.3	647.33	2694.11	84.57
						E. coli genomic eDNA (ng/mL)
						Biological replicate 1	65.79	803.94	1589.94	209.44
						Biological replicate 2	59.82	1280.02	1684.53	173.77
						Biological replicate 3	82.59	1293.35	1746.99	192.62
						Fig 3F
						2 mM IPTG
						Hour	0	2	4	6
						Plasmid eDNA (ng/mL)
						Biological replicate 1	49.54	912.61	1462.07	2156.23
						Biological replicate 2	44.89	1042.6	1508.34	1991.34
						Biological replicate 3	47.19	813.31	1997.48	1930.66
						E. coli genomic eDNA (ng/mL)
						Biological replicate 1	72.47	1024.93	1209.97	1006.12
						Biological replicate 2	116.67	1384.44	1344.85	1397.24
						Biological replicate 3	94.65	1614.94	1630.41	1413.45
