# Supplementary material for: Efficient plasmid transfer via natural competence in a microbial co‐culture
Source: Mol Syst Biol. 2023 Jan 30;19(3):e11406. doi: 10.15252/msb.202211406 (PMC9996237; doi:10.15252/msb.202211406)
Supplement: Supplementary file 6 — Source Data for Figure 4 [file MSB-19-e11406-s002.zip]

Archive with 1 entries (1 files):
- Figure 4.xls
