# Supplementary material for: Efficient plasmid transfer via natural competence in a microbial co‐culture
Source: Mol Syst Biol. 2023 Jan 30;19(3):e11406. doi: 10.15252/msb.202211406 (PMC9996237; doi:10.15252/msb.202211406)
Supplement: Supplementary file 6 — Source Data for Figure 4 [file MSB-19-e11406-s002.zip › Figure 4.xls]

## Sheet: Fig 4
Fig 4B									Fig 4E
Heat-killed E. coli (CFU/mL)	1440	14400	144000	1440000	14400000	144000000			Hour	0	2	4	6	8
HGT efficiency									E. coli (CFU/mL)
Biological replicate 1	9.59e-09	3.43e-08	7.17e-07	3.43e-06	1.72e-05	5.42e-05		No antibiotics	Biological replicate 1	11000000	34000000	560000000	920000000	930000000
Biological replicate 2	7.5e-09	9.17e-08	4.72e-07	3.88e-06	1.63e-05	0.000102			Biological replicate 2	9000000	58000000	320000000	730000000	1370000000
Biological replicate 3	8.82e-09	1.03e-07	5.37e-07	2.97e-06	1.44e-05	3.88e-05		5 µg/mL chloramphenicol	Biological replicate 1	6000000	11000000	77000000	99000000	800000000
Fig 4C									Biological replicate 2	5000000	6000000	101000000	150000000	530000000
Heat-killed E. coli (CFU/mL)	1440	14400	144000	1440000	14400000	144000000			Fig 4F
Plasmid eDNA at 0 hr (ng/mL)									Hour	0	2	4	6	8
Biological replicate 1	0	0	0	0	0.75	7.35			B. subtilis (CFU/mL)
Biological replicate 2	0	0	0	0	0.78	7.46		No antibiotics	Biological replicate 1	43000000	45000000	100000000	142000000	146000000
Biological replicate 3	0	0	0	0	0.66	6.06			Biological replicate 2	50000000	94000000	240000000	123000000	88000000
Plasmid eDNA at 6 hr (ng/mL)								5 µg/mL chloramphenicol	Biological replicate 1	60000000	108000000	340000000	560000000	480000000
Biological replicate 1	0	0	1.36	12.51	223.16	2582.54			Biological replicate 2	69000000	116000000	140000000	210000000	300000000
Biological replicate 2	0	0	1.47	13.3	177.76	3031.89			Fig 4G
Biological replicate 3	0	0	1.52	10.21	147.73	3977.56			Hour	0	2	4	6	8
									Plasmid eDNA (ng/mL)
								No antibiotics	Biological replicate 1	99.8	257.41	490.03	462.86	335.04
									Biological replicate 2	101	283.41	552.1	465.94	279.71
								5 µg/mL chloramphenicol	Biological replicate 1	83.94	326.81	686.87	1364.35	2609.51
									Biological replicate 2	123.16	513.3	556.73	950.67	1263.6
									Fig 4H
									Hour	0	2	4	6	8
									HGT efficiency
								No antibiotics	Biological replicate 1	0	4.33333e-05	0.000675	0.000559859	0.000428082
									Biological replicate 2	0	1.06383e-05	0.000125	0.000321138	0.000397727
								5 µg/mL chloramphenicol	Biological replicate 1	0	8.7963e-06	0.000602941	0.000758929	0.000416667
									Biological replicate 2	0	1.2069e-05	0.00128571	0.00104762	0.00085
									Fig 4I
									Hour	0	2	4	6	8
									Transformant (CFU/mL)
								No antibiotics	Biological replicate 1	0	1950	67500	79500	62500
									Biological replicate 2	0	1000	30000	39500	35000
								5 µg/mL chloramphenicol	Biological replicate 1	0	950	205000	425000	200000
									Biological replicate 2	0	1400	180000	220000	255000
